# Supplementary material for: Prediction of 72-hour mortality in patients with extremely high serum C-reactive protein levels using a novel weighted average of risk scores
Source: PLoS One. 2021 Feb 19;16(2):e0246259. doi: 10.1371/journal.pone.0246259 (PMC7894915; doi:10.1371/journal.pone.0246259)
Supplement: S2 Dataset — (XLSX) [file pone.0246259.s003.xlsx]

## Sheet: 2004_202009 All
Anonymity No	Sex	Age	Year	CRP	72-h Outcome	WBC	RBC	Hb	Ht	Plt	TP	ALB	T-BIL	D-BIL	AST	ALT	LD	CK	ALP	Gamma-GTP	AMY	NA	K	CL	CA	IP	MG	BUN	CRTNN	UA	T-CHO	TG	Glu	PT-INR	APTT-sec	Fibrinogen	D-dimer	AT-3	Height cm	Weight kg	ＢＭＩ	Body temprature	Pulse rate	Respiratory rate	sBP	dBP	Brinkman index (Nonsmoker 0)	CHF（2）	Dementia（2）
80	M	68	2004	41.62	S	11.72	413	12.7	39.3	22.8	5.8	3	1.21	0.56	26	24	158		525			139	4.1	103				41	1.94	4.8	143	149	97						164.8	72.7	26.7683	37.2	80		108	65	940	0	0
32	M	47	2004	51.44	S	8.26	480	14.8	44.5	10.4	5	2.8	12.8	9.06	35	63	698	334	175	288	478	140	3.5	102	7.8	1.2		20	1.16		111		225	1.38	40.9		17.1	76	164	70.1	26.0634	38.6	160	16	150	60	20	2	0
48	M	53	2004	41.96	S	7.66	346	9.7	30.5	20.7	5.9	3	0.37	0.09	20	11	347	164	197	13		136	5.3	96	8.3	5.2	2.2	60	9.85	6.6			83	1.07			2.5		171	61.6	21.0663	36.8	90		140	88	1250	0	0
66	F	68	2004	58.55	S	7.7	282	8.3	24.3	2.3	5.5	2.9	0.93	0.42	112	27	3689		1237	442		142	3.9	94	8.1	2.9		16	0.35	4.9				1.62		689	8.3		148.6	45.65	20.673	39.5	88		104	50	0	0	0
72	M	68	2004	44.89	S	3.23	459	12.7	39.8	23.6	3.8	1.7	0.9	0.62	13	12	128		233	68	8	147	4.6	109				48	0.55					1.52	43.9	705	5	77	169	64.3	22.5132	36.4	100		160	88	960	0	0
73	M	50	2004	43.04	S	11.06	396	13.1	38.4	14.7	6.1	2.8	0.98	0.56	32	21	312	19		541	39	141	2.8	104	7.9	2		36	1.11				261	1.18	31.2	875	23.3		165	48.2	17.7043	37.6	131	16	126	76	600	0	0
75	F	44	2004	40.6	S	10.57	414	12.5	37.9	31	7.2	4	0.75	0.18	68	23	303	4933	166	42	926	139	3.2	101	8.6	2.6		29	0.77	7.7			137	1.57	36.8	807						37.9	136	24	116	82	0	0	0
76	M	47	2004	40.39	S	19.12	520	16.1	48.5	34.8	6.5	4.1	0.74	0.26	651	199	1681	38180		45	420	156	3.4	113	9	2.6		48	3.04	11.7			176	1.59	28.4	629	6	46	165	64	23.5078	38.6	132	30	88	60	0	0	0
77	M	57	2004	41.22	S	11.3	366	10.3	30	17	5.4	2.8	0.99	0.45	971	196	1923	50219	297	93	51	135	3.2	92	6.6	6		42	5.05	9.2	115	147	149	1.25	29.6	657	6.6	47	157	80	32.4557	37.3	112	17	124	80	0	0	0
50	M	53	2004	43.74	S	12.7	379	11	34.6	22.3	4.7	2.5	0.76	0.45	70	51	349	2005	235	61	165	142	4.4	107	5.9	3.6		50	2.21					1.57	35.1	776			165	82.3	30.2296	37	140	34	80	56	0	0	0
58	M	55	2004	49.91	S	13.53	468	15	44.9	28.5	7.6	4.4	1.59	0.49	11	10	192	27	325	224	102	134	4.6	90	9.5	3.6		19	0.76	7.1	201	162	303	1.13	30.6				163.1	56.7	21.3145	36.8	65		125	72	1400	0	0
78	F	43	2004	44.97	S	9.72	325	10.4	32.1	20.7	5.2	2.7	0.43	0.23	19	24	345					140	3.4	105	8	1.6		32	1.13	8.3	125	162	250						158	96.9	38.8159	39.8	112	28	104	65	460	2	0
79	M	64	2004	45.87	S	18.93	324	9.9	30	17.7	5.2	1.9	2.88	2.11	36	25	308	501	357	140	42	138	4.3	103	6.4	8.2		67	2.4	5.5	87	239	137	1.07	40.4		8.1	51	168	88	31.1791	38.2	162	13	126	90	840	0	0
6	M	76	2004	42.02	D	0.17	272	8.5	25.1	2.1	4.4	1.6	1.57	0.81	26	25	198		156	32	81	137	3.6	107	7	1.6		20	0.56	1.7			70			538	8.6		161	54.7	21.1026	37.8	140	30	120	68	400	0	0
74	F	74	2004	44.9	S	0.47	242	7.8	21.9	4.2	6.2	2.8	1.12	0.31	9	6	273		181			129	3.6	83				18	0.5										139	36.5	18.8914	38.8	84		104	60	0	0	0
7	M	45	2004	52.71	D	5.2	521	15.9	47.0	5.6	7.3	3.9	5.29	3.36	396	181	999	14080	148	105	120	135	4.2	88	6.8	11.9		76	9.12	8.6	166	199	110	1.39	54.5	370	11.8	48	170	68.6	26.9258	35.4	72		50		440	0	0
81	M	47	2005	42.43	S	5.67	560	15.7	46.9	10.6	6.4	3.5	1.61	0.5	60	55		268	277	52	39	132	4.2	94	7.6	2.8		18	0.78		152	157		1.26	37.9				181	73	22.2826	37.4	96		132	80	540	0	0
82	F	42	2005	47.35	S	28.16	474	13.5	40.8	48.4	8	3.4	0.35	0.09	17	11	389	45	384	23	20	129	4.7	95				10	0.37	9			386	1.53	37.4				150	46.1	20.4889	36.4	96	34	116	65	0	0	0
57	M	66	2005	42.3	S	12.87	422	14.4	42.5	13.3	6.7	3	0.95	0.35	21	17	130	18	178	24		138	4.8	103				37	1.03	4	107	157	117						171	64.7	22.1265	36.6	94	25	92	57	0	0	0
87	F	75	2005	42.51	S	10.3	356	10.4	29.3	25.3	6.1	2.4	0.53	0.23	18	10	203	61	267	12		128	3	92	8.1	3.8		88	2.04	9.9			264	1.16	36.4	910	12.9		155	51	21.2279	37.2	105		100	60	0	0	0
51	F	65	2005	58.27	S	22.77	365	12.1	35.8	36.2	8.1	3.6	0.93	0.58	36	72	256		633									25	0.96	4.1	226	176							150	54	24	37	100		98	51	0	0	0
30	F	57	2005	42.91	S	0.18	209	6.9	19	4.3	4.4	2	1.12	0.69	12	8	124		318	130	6	133	2	95	6.3	2		14	1.1					1.28	47.4	705	2.9	41	154.8	56.4	23.5362	38.3	90		116	60	0	0	0
85	M	72	2005	43.62	S	1.01	143	4.6	13.4	29.7	5.5	2.3	2.72	0.97	20	30	272		327	16		149	3.5	107				99	1.9					1.55	26	855	2.7	75	171	44.35	15.1671	37.1	84		118	72	1000	0	0
44	M	45	2005	46.2	S	42.72	261	8.1	24.1	31.4	4.6	2.5	1.45	1.21	38	21	515	13	639	1694	59	138	4.3	97	9.2	3.9		36	1.35				148						175	53	17.3061	36.4	112	30	132	40	0	0	0
94	M	88	2005	44.09	D	7.09	439	15.2	45.3	19	4.6	1.5	0.45	0.23	1138	890	3301					140	4.2	102	7.9	7.7		103	2.96				122	1.62		477		59	159	47.5	18.7888	36.5	80		140	72	0	0	0
95	M	66	2005	46.14	S	8.15	278	8.8	26.2	3.7	4.6	2.5	0.69	0.4	352	76				12	58	136	3.3	100				18	0.95					1.17	72.5		4		164	65	24.1672		90		85	40	920	0	0
90	M	55	2005	49.89	S	15.38	487	16.4	49.0	13.6												156	4.1	121				35	1.85											69		39.3	90	12	95	92	1850	0	0
93	M	57	2005	55.69	D	16.24	397	12.5	38.2	21.5	6.9	3.3	5	3.72	33	51	661	63	291	292		139	4.1	101	9.1	4.1		71	1.77	4.7			226	1.34	45.1	519	29.5	69	170	66.6	23.045	38	110		90	70	740	2	0
2	M	78	2005	40.14	D	22.89	286	8.2	26	25.7	5.1	2.1	0.68	0.3	25	13	188			16		134	3.7	99				26	0.72											67.6		37.4	124		130	76	0	0	2
92	M	66	2006	45.1	S	19.59	283	7.8	23.4	43.3	4.5	1.6	0.33	0.18	12	5	132		334		11	139	3.3	92	7.6	4.3		44	1.84										174	46.3	15.2926	36.3	98	14	114	70	920	0	0
3	M	79	2006	44.12	D	13.67	322	11	33.6	36.6	6.1	2.4	0.7	0.42	53	34	294	492		17		130	5.7	97	8	9.8		72	1.8	8.8	56		456	1.45	37.5		12.8		163	50	18.8189	35.3	105	20	64	42	0	0	0
97	M	64	2006	41.72	S	14.1	360	10.6	30.3	16.8	5.6	2.7	1.05	0.4	40	23	320	1404	181	25	29	137	3.3	100	7.8	2.5		29	1.67					1.31	42.1				161	75.4	29.0884	38	100	13	116	72	1100	0	0
40	F	52	2006	49.49	S	19.04	196	6.4	18.7	16.2	4.4	1.2	0.32	0.19	281	112	1442	19277	367			139	2.8	94	5.2	9.5		65	4.47	10.8									153.6	49	20.7689	38.1	82	20	126	78	0	2	0
86	M	62	2006	43.18	S	0.07	258	8.8	24.5	1.2	5.8	1.9	0.58	0.33	11	15	92		94	11		131	4.5	99	8.2	3.4		24	1.01	5.5									172.5	54.25	18.2315	38.1	130		84	56	1680	2	0
41	M	54	2006	42.32	S	3.47	223	7.9	22.9	11.5	4.2	1.9	1.14	0.64	23	21			130	104	31	140	3.2	109				14	0.86										162	54.55	20.7857		94		106	64	740	0	0
45	M	72	2006	52.17	S	23.19	491	15.2	42.4	16.9	5.2	2	0.85	0.59	23	30	545	58	454		57	129	5.3	88	7.5	6.1		106	7.64		117		140	3.43	59.1	982	10		179	82.6	25.7795	36.4	116		150	70	0	0	0
29	F	72	2006	46.48	S	11.35	326	10	30.4	29.4	4.8	1.6	1.08	0.71	19	16	136	57	193	14		134	2.8	97	7.5	4		21	0.83	3.4			68						155	72.7	30.2601	38.9	126		80	46	0	0	0
64	F	69	2006	47.15	S	0.15	255	7.4	20.9	1.3	4.6	1.5	1.82	1.11	56	38	1115	11	494			141	3.2	111				24	0.26	2.6									144	47.9	23.0999	38	125		104	75	0	0	0
106	F	82	2006	41.87	S	5.76	401	12.5	36.4	35.6	5	2.4	0.58	0.26	19	15	135	175	155	24	446	139	3.9	104	8.3	4.6		42	2.1	8.9	113	56	157	1.17	37.2	851	19.3		145	39	18.5493	37.4	96	24	140	60	600	0	0
96	M	33	2006	44.96	S	15.7	247	7.9	22.6	13.3	6.8	2.6	0.69	0.55	17	23	140	20	481	247	110	138	4.1	102	10.2	4.6		32	2.02	6.1	134	85	169	1.28	43.5	829	2.9	99	185	54.9	16.0409	37.1	112		130	86	0	0	0
99	M	62	2006	48.85	S	10.52	409	13.3	36.5	8.2	5.9	3	1.43	0.59	206	66	1327	1611	174	24		138	3.9	99	7.5	3.4		26	1.12	5.1	135	112							167	58.6	21.0119	37.8	100		100	80	840	2	0
101	M	77	2006	47.33	S	11.75	328	10.3	28.9	8.7	5.2	3.2	1.24	0.76	99	41	551	2135	149	56	183	140	4	100	8	2.5		25	1.36					1.16	43.9				150	48.3	21.4667	37	96	21	116	80	570	0	0
104	F	42	2006	41.67	S	17.43	513	14.6	41.9	19.5	5.5	2.3	0.93	0.41	39	34	355	1608	236	46		135	3.5	102				33	2.73	9	124	165	473							73.6		37.9	108		120	66	340	0	0
107	M	76	2006	40.99	D	15.89	401	13	37.7	10.7	5.8	2.2	1.07	0.53	55	25	578	205	409	37	68	144	3.9	112	8.3	2.7		19	1.26					1.14	52.3	875	26.2	46	169	61.1	21.3928		56		137	77	0	2	0
70	M	59	2007	40.51	S	15.75	415	14.6	40.9	12.9	6.9	2.7	2.44	1.47	247	136	506	360	306	73		126	4.9	83				91	3.48	13.7	154	122		1.53	56.2	289	129.1		160	54	21.0938	37	70		88	58	0	2	0
109	M	52	2007	64.85	S	5.25	495	16.6	48.8	45.4	6.4	2.5	0.27	0.16	37	16	278	210	180	14	127	138	4.5	101	9.8	8.1		59	5.66	10	97	109	120	1.24	55	959	24.7	32	170	57.9	20.0346	38.2	138		160	78	0	0	0
100	M	64	2007	41.48	S	0.26	364	10.8	32.7	17.6	6.1	2.7	0.56	0.22	16	14	165		163			130	3.6	92	8.3	2.3		24	0.79										163.4	45.3	16.9666	36.5	83		110	70	2640	0	0
112	M	73	2007	42.31	S	13.87	396	9.7	28.5	9	5	2			307	127	914	8832	340	14	148	147	4.1	111	5.4	7.6		154	3.71	14.6			176						168	64.6	22.8883		109	32	89	55	0	2	0
9	M	72	2007	45.79	D	12.93	343	10	30.7	86.5	6	2.3	1.3	0.98	28	18	255	32	712	133	35	141	5.6	98				56	1.4				116						154.7	48.2	20.1403	37.1	100		117	98	520	0	0
110	M	56	2007	44.34	S	25.43	478	15.2	44.9	33.7	5.3	2.1	1.16	0.69	30	27	294					133	5.2	99				20	0.92										172	70.3	23.7628	36.5	68		114	70	0	0	0
54	F	57	2007	49.58	S	10.92	351	11.8	33.5	36.1	4.5	1.8	0.29	0.11	41	17	427	8	183			137	4.2	103	10	7		48	1.5	9.6	175	121							149	43.4	19.5487	37.1	100	36	102	61	105	0	0
63	F	67	2007	43.66	S	21.22	481	15.2	44.3	22.3	7	3.5	1.57	0.66	21	13	336		218		21	135	4.5	96	9.3	2.3		17	0.67	4.1									155.5	58.3	24.1106	37.8	93	19	146	73	940	0	0
5	M	44	2007	43.15	D	0.07	250	7.9	22.7	0.6	5	1.7	1.58	1.24	2841	1531	7232		106	102		137	4.3	103	7.8	3.5		57	3.07	7.8				3.05	61	534	32.2	46	172	89	30.0838	38.3	130		110	84	460	2	0
102	M	43	2007	43.94	S	11.02	324	10.3	33	27.7	7.6	2.1	0.41	0.14	12	20	336		605	211		134	5.3	90	11.2	2.8		24	0.49										176	70	22.5981						660	0	0
27	M	78	2007	40.84	S	21.3	439	14.3	40.7	30.1	6.9	3.2			39	40	198		245	55		137	3.9	98	8.9	3.1	2.3	29	1.27	5.7	163	109	184						162.5	63.1	23.8959	37.8	91		105	60	0	0	0
118	M	60	2007	43.99	S	16.92	513	16.2	46.9	1.5	5.1	2.3	3.34	2.31	116	87	710	543	187	57		143	3.9	111	7.5	1.7		76	3.26	9.7			200	1.14	51.3	555	37	72	171	80.9	27.6666	38.3	170	34	113	73	800	2	0
117	M	60	2007	42.1	S	6.55	467	15.7	45.3	20.5	4.7	2.3	1.03	0.37	33	16	370	28	135	19		134	5	99				29	0.97					1.34	48.6	807	5.2	61	172	65	21.9713	37.6	82		102	50	0	0	0
120	M	71	2007	46.38	S	17.9	464	14	40.8	33.7	6.9	2.6	0.99	0.38	51	22	688	299	261	78	28	136	5	99				19	1.38	7.5	136	147	125	1.28	53.8				153.7	58.9	24.9326	36.2	133	42	240	100	2200	0	0
119	M	87	2007	44.07	S	11.72	322	10.1	28.8	22.4	5.3	2.1	0.62	0.28	41	19	206	928	170	15		130	4.2	95				30	1.12										165.5	61	22.2707	35.8	84		120	70	0	0	0
121	M	59	2007	41.09	S	12.55	390	12.5	35.7	10.8	5.3	2.6	2	1.58	25500	6008	18000	4225	207			137	3.8	99	7.5	4.9		39	4.21				145	3.48	35.2	512	30.1	56	168	87.4	30.9666	38.6	110	20	80	48	4000	0	0
12	M	91	2007	45.07	D	18.13	378	11.7	36.7	30.5	7.1	2.2	0.55	0.34	15	7	139		270			133	4.8	90	8.3	5.9		95	2.83	8	102	106	322						163	48.2	18.1414	37.5	116	30	123	62	0	0	0
114	M	78	2007	51.02	S	17.58	373	11.3	32.4	6.2	5.3	1.9	4.85	4.1	151	81	341	1242	281	65	145	138	3.8	104	9.1	1.7	2	28	1.59				126	1.34	68.8			71	161.5	78.2	29.9821	36.7	82	24	136	72	0	0	0
10	F	77	2007	41.49	D	0.42	268	8.1	23.3	5.8	4.3	1.9	0.86	0.65	23	13	206		188			128	3.9	94	8	2.4		37	0.68	3.8				1.56		536	7.4	43	155.7	55.3	22.8112	36	112		124	70	0	2	0
123	M	65	2007	45.78	S	19.64	410	12.8	37.5	36.4	5.6	2.2	0.94	0.53	21	12	188		282	37	29	135	4.4	101				16	0.69										167	70	25.0995	37	112		152	92	900	0	0
56	F	61	2007	46.66	S	6.37	267	9.2	27.5	1.1	6.3	2.3	0.97	0.76	550	384	504	468	201	25	246	140	4	108	6.6	5.9		41	1.93	7.9	75	106	90	1.93	48.3	643	26.4		145	39.1	18.5969	36.2	120	35	74	46	0	0	0
89	M	61	2007	42.5	S	27.93	417	13.6	38.8	16	5	2.4	0.8	0.39	63	31	186		261	44		130	4.5	97				35	4.18					1.5	70.6				170	58.6	20.2768	37.6	120		98	70	1640	0	0
111	M	51	2007	44.41	S	18.14	527	12.1	39.2	30.9	6.1	2.2	0.48	0.3	22	11	156	45	529	64		137	4	98	10.5	2.7		22	5.02	2.9	107	336	222	1.2	40.3	1025	6.5	70	170	64.2	22.2145	37.9	115	18	106	70	620	0	0
115	M	45	2007	54.59	S	0.1	228	7.3	19.9	2.5	6.9	3.4			13	20	167		328	128		137	4	101				10	0.61					1.39	60.5	1241	1		158.8	67.9	26.9258	39.9	128		130	70	900	0	0
125	M	82	2007	49.94	S	25.5	440	12.8	37.0	27.7	7.1	2.6	0.47	0.23	17	18	195	170	365									25	0.82	4	127	74		1.24	49.6				152	51.3	22.2039	37.8	62		136	76	0	2	0
126	F	60	2007	45.13	S	30.35	447	13.4	38.4	21	6.5	2.4	0.34	0.12	36	34	270	39	364			134	3.8	105	8.6	1.9		54	1.86	7.2	157	74	121			1136			142.5	38.3	18.8612						0	0	0
108	F	53	2007	55.21	S	20.31	273	7.5	23.8	71.6	6.1	1.5	0.79	0.43	53	83	692		1679			136	4.1	96				19	0.49				296						146.2	52.3	24.4685	35.9	114	24	114	60	0	0	0
113	M	62	2007	58.6	S	16.46	388	11.3	33.7	20.2	6.2	2.2	0.42	0.21	24	16	401		637			130	4.4	89	7	3		38	1.42	6		122							166.5	57.9	20.8858	37.1	107		112	78	800	0	0
13	F	69	2007	42.53	D	16.85	342	10.6	32.5	44	6.6	1.9	0.51	0.28	20	19	360		400	78		136	4.6	102	8	6.7		58	1.45				192	1.19	30.2				146.6	57.8	26.8943	36.6	126	44	110	62	740	0	0
8	M	74	2007	43.79	D	28.95	380	12.3	37.3	19.8	4.7	1.3	0.51	0.33	24	17	269	20	264	47	22	146	5.6	105	7.8	3		42	0.85										175	68.6	22.4	37.4	109	30	110	65	300	0	0
128	M	80	2007	41.02	S	3.88	255	9.1	26.6	14.2	3.7	1.2	1.99	1.59	59	62	182		135			133	4.1	102				41	0.93				128						163	54.3	20.4374	36.9	130		114	58	1000	2	0
129	M	66	2007	51.87	S	21.18	356	11.5	33.6	20.9	5.8	2.8	0.72	0.51	678	882	702	324	225	30		141	4.2	105	8	5.9		60	2.07	8.4	83	47	140	1.92	48.2	668	16.9		163	65.9	24.8033	39.2	160	31	105	63	0	0	0
124	M	25	2007	41.95	S	0.12	265	7.7	23	2.9	6	2.9	0.41	0.25	37	45	121	10	1007			141	3.6	103	8.4	4.2		25	1.9	6.3				1.23	41.2		24.5		169.6	59.7	20.755	36.9	108		134	85	100	0	0
131	M	71	2007	51.3	S	25.67	327	11.1	35.1	33.2	6.7	2.5	0.81	0.68	30	25	124	22	388	33	25	141	5.4	102	8.8	5.8		78	10.63	5.5	118	102	177	1.23	40.9				160	51.2	20	36.7	113	28	96	59	0	0	0
14	M	81	2007	49.21	D	8.03	355	11.2	35.6	44.2	5.9	2.3	0.36	0.17	23	9	192	136	245	11	41	142	4	109	7.9	7.1		42	0.96	6	114	47	76	1.17	51		9.4					36.5	150	30	145	120	1220	0	0
132	M	68	2007	48.59	S	23.18	411	12.1	36.4	44.5	5.8	1.9	1.42	1.02	115	74	560	696	267	34	17	137	3.7	106	7.3	0.7		23	0.85				208	1.33	41.4	894	15		165	56.6	20.7897	39.5	112	48	153	95	0	0	0
105	M	48	2007	40.45	S	22.42	396	12.2	36	17.9	5	2.7	1.01	0.42	41	20	288	917	172	21	46	139	4.4	104	7.6	2.4		15	0.5										161.8	68.9	26.3186	36.8	100		144	60	600	0	0
116	M	43	2007	41.98	S	11.63	336	10.6	31.2	36.2	6.3	2.5	2.86	2.31	61	106	448		500	441		140	4.7	105				40	1.08				134						183	90.9	27.1432	36.9	100	21	120	92	405	2	0
122	M	42	2007	46.4	S	14.94	342	11.1	31.1	10.5	4.5	2.3	0.41	0.22	19	8	292	748	190	51		139	3.8	109	7.5	1.9		8	0.8	3.2	130	170	158	1.42	51.7				170.5	92.5	31.8195	37.1	115	24	100	44	540	0	0
11	F	83	2007	42.48	D	13.42	348	10.2	30.1	24.1	5	1.7	0.94	0.56	25	35	178	23	247	70		137	3.4	100	8.2	2.9		8	0.48	3					60.6				149	46.4	20.9	38.2	95		142	69	0	0	2
130	M	68	2008	45.01	S	11.6	403	12.3	35.2	43.4	6.2	2.9	0.84	0.44	16	15	121	54	252		25	137	4	102				30	1.38										159	64.7	25.5923	38.9	127		120	81	2000	2	0
67	F	70	2008	42.24	S	10.81	418	13.9	39.9	20.8	6.4	3.2	0.74	0.26	35	31	374	75	166	68		130	4	93	7.9	2.7		22	0.74		179	162	145	1.07	40.7				152.8	56.1	24.0279	36.9	127	18	99	56	0	0	0
133	F	70	2008	49.37	S	4.19	352	10.6	32.5	18.9	4	1.3	0.28	0.13	21	13	243	10	222	8		139	4.7	103	7.9	3.5	1.9	62	3.71	4.5				3.09	48				152.5	45.4	19.5216	37.4	120		105	76	0	0	0
127	F	57	2008	42.21	S	0.05	259	8.4	24.2	3.5	5.5	2.4	0.72	0.3	13	9	230		245	53		132	2.4	97	7.9	1.2		15	0.45	2.5				1.14		693			151.9	51.8	22.4499	40.2	125		102	70	0	0	0
62	M	66	2008	42.42	S	5.47	373	12.1	35.3	23.6	5.9	3	0.4	0.21	8	5	135	59	115	8	42	139	3.5	98	8.8	2.4	1.8	52	7.05	3.4	129	88							162.8	47.1	17.771	38	72		97	60	280	0	0
142	F	69	2008	42.72	S	18.53	302	9	28.1	48.4	5.8	1.9	0.39	0.29	17	10	126	10		47	12	136	3.7	102	8.6	3		46	4.87				159	1.36	37.7				160	65	25.3906	36.7	110		100	60	0	0	0
143	F	50	2008	50.98	S	32.49	446	13.2	38.2	37.6	5.9	2.5	0.8	0.38	15	17	195	13	360	20		126	3.9	94	7.8	4.4		39	1.77				372	1.49	40.3	1546	2.3		150	51.1	22.7111	38.6	138	28	116	59	0	0	0
34	M	63	2008	51.07	S	10.07	322	9.4	28.1	13	5.6	2.3	2.66	1.8	32	33	268	549	185	51	15	140	5.7	103	7.9	4.1		48	11.11	6.6	110	273	143	2.22	46	838	5.7	41	158	79.1	31.6856	38.5	106	29	101	60	1200	0	0
141	F	59	2008	44.09	S	13.16	352	10.6	31.7	44.2	6	2.5	1.02	0.58	30	26	275		580	102		137	3.2	98	8.4	3.7		13	0.75										153.5	61	25.89	38.5	95		114	67	0	0	0
140	F	54	2008	40.48	S	0.09	327	10.1	28.1	4.3	5.4	2.9	0.53	0.24	31	29	269			60		130	3.5	92	7	2.4		28	0.82				137						149.8	46.1	20.5436	36.4	100		159	104	1280	0	0
91	M	76	2008	50.07	S	10.44	354	11.6	33.7	20.4	6.6	2.9	0.31	0.16	22	10	209		248		238	134	4.1	94	8.3	5.8	2.8	49	4.97	5.6	130	177	222						159	49.1	19.4217	36.6	82	22	151	67	600	2	0
39	M	84	2008	60.88	S	15.55	358	12	34.1	35	5.1	2.1	0.74	0.39	112	254	282	24	250	260		146	3.4	108	7	2.3		20	0.48				117						161	57.6	22.2214	38.4	129	36	83	46	300	0	0
52	F	73	2008	42.48	S	23.38	363	11.1	32.8	6.2	5.3	2.6	0.47	0.23	177	143	364	2526	422	32	33	138	3.1	109	7.3	4.1		44	1.19	7.7	125	150	163	1.26	45.2	843			147	44.2	20.4544	36.2	79	22	113	57	0	0	0
36	M	40	2008	60.26	S	28.44	554	16.4	48.0	33.1	6.3	2.1	5.71	4.73	69	33	274	62	490	87	21	128	4.4	85	8.4	5.5		50	3.48	8.1	156	343	99	1.39	37				173	75	25.0593	37	133		111	91	300	0	0
47	M	75	2008	50.56	S	19.28	415	12	37.9	19.4	5.5	2.8	0.47	0.29	148	189	386		598	179		171	3.3	130	8.4	1.4		53	0.85										155	44	18.3143	38.1	121		128	91	1080	0	0
33	M	60	2008	57.63	S	4.41	463	14.4	41.2	14.8	5.3	2.3	1.68	0.87	40	28	270	268	155	102	41	135	3	102	7.6	1.4		21	1.26	4.9	122	117	100	1.16	40.1		1.4	61	165	68.7	25.2342	39.1	90	36	131	80	800	0	0
146	M	40	2008	48.38	S	13.67	386	12	33.8	30	5	2.2	1.15	0.85	25	32	194	69	331	92		139	3.3	107	7.6	1.3	1.8	16	0.8	5	72	158	152	1.28	41	1111	8.8	63	171	64.8	22.1607	37.8	92		121	81	400	0	0
69	F	49	2008	45.76	S	35.51	423	10.5	31.8	34.9	5.7	2.1	0.42	0.22	12	11	160		259	24		138	3.4	108	8	3.4		20	0.53	4.1				3.25	47.6				152	66.8	28.9127	36.8	101	24	107	63	750	0	0
147	M	60	2008	48.05	S	4.34	444	14.9	40.9	20.4	6.5	3.5	0.83	0.34	52	47	165	373	138	34		128	4.6	95	9.1	2.4		43	0.96				238	1.16	40.6				178	63.4	20.0101	36.7	107	24	118	77	800	0	0
145	F	73	2008	51.04	S	0.29	232	7.1	20.4	1.8	4.6	1.8	0.49	0.31	9	38	187					156	2.5	119	7.7	2.4		21	0.3				231	1.61	56	1238	8.2	73	152.5	41.7	17.9307	39.7	107		109	60	0	0	0
148	F	34	2008	42.6	S	13.69	470	14.7	46.9	23.9	6.9	3.1	0.27	0.15	129	70	303	26	379	117	21	143	3.5	114	9.4	3.3		23	0.54	6.6	142		514	1.25		1162	2.4	97	168	40	14.1723		114		107	58	0	0	0
149	M	56	2008	44.88	S	18.28	365	11.4	31.6	3.9	6	2.9	4.12	3.49	139	119	296	1393	542	223	75	136	4.4	103	7	5		95	3.53	10.6	115	223	74	1.1	31.6	1074	16.2	72	178	44	13.8871	36.4	98	18	100	64	540	0	0
139	M	78	2008	41.22	S	12.03	312	9.7	27.8	14.6	4.7	1.6	0.53	0.29	79	15	368	3390	168	24		140	3.8	106	7	3.8	2.8	34	2.15					1.22	44.1				167	75.8	27.1792	37	84	14	121	63	1000	0	0
137	M	66	2008	47.38	S	13.7	361	10.3	30.9	22.1	4.6	1.8	0.59	0.5	21	13	218	80	270	19	79	137	4.3	103				61	3.87	4.9				4.3	155				169.8	67.2	23.3074	36.8	104	11	130	60	900	2	0
55	M	71	2009	49	S	4.9	265	8.7	25.6	4.6	7.7	1.6	0.72	0.42	234	150	870	1360	129	20	126	143	4.4	117	5.1	3.9		81	2.48	7.1	97	67	117	2.41	64.2	463	11.3		162	74.2	28.2731	38.9	100	10	123	64	1000	0	0
49	M	70	2009	40	S	16.67	439	13	39.1	22.5	6	3.3	1.21	0.54	28	16	204		173	36		140	3.6	105				30	1.11	4.1									162	62.2	23.7007	37.7	101		107	67	800	0	0
155	F	59	2009	42.46	S	6.78	427	12.8	37.3	11.4	6.5	3.2			86	43	3819		360	39		141	4.2	101				26	1.19				151	1.56	37.5	954	74.7	103	164	58.6	21.7876	38.5	100		123	82	444	0	0
88	F	83	2009	45.2	S	10.75	389	11.9	35.3	20.8	4.4	2.1	0.68	0.38	21	23	166	46	336	60		140	3.4	108				27	0.84				137	1.1	46.8		2.7	56	148	96.7	44.1472	37.1	95	32	126	58	0	0	0
98	M	64	2009	47.9	S	28.89	448	13.7	38.7	28.4	7.2	3.4			23	13	204		214	18		131	4.3	95				42	1.43	5.7	125	39	120						162.2	46.5	17.6747	38.6	125	16	125	76	300	0	0
157	F	59	2009	47.64	S	17.12	341	11.2	33.5	44.9	5.9	2.6	1.22	0.79	28	23	369		302			138	4.2	106				20	0.48	3.5	229		141						153	51.5	22.0001	36.7	105	26	126	62	2400	2	0
31	M	73	2009	53.6	S	4.23	312	9.9	28.8	7.1	5.9	3	1.55	0.73	110	70	422	836	142	18	35	139	3.5	102	7.5	2		50	1.79	11.4									167	71.8	25.7449		118		106	70	3000	2	0
1	M	69	2009	44.62	D	1.72	485	16	47.9	19.5	5.8	2.9	0.83	0.42	39	29	185	131	166	24	18	138	4.4	103	8.4	4.5		55	1.32				139	1.98	39.8		12.5					37.1	138	28	167	90	1500	0	0
158	F	50	2009	41.33	S	10.35	404	12.5	36.4	27.6	6.5	2.9	1.06	0.34	19	29	188	22		62		141	3.2	107				5	0.55	3.5	211	101	103	1.06	48.7				159	61	24.1288	37	67		118	70	0	0	0
46	M	74	2009	45.28	S	14.79	344	10.5	31.7	31.6	8.3	3.4	0.6	0.29	619	207	1323	236	431	66		140	4.1	98	10.1	3.3	2.1	25	3.83					1.21	44.4	1123	2.3		168	65.7	23.2781		54	32	120	50	800	2	0
153	F	51	2009	52.17	S	5.67	290	9	26.8	23.9	5.4	2.4	0.81	0.29	35	23	308	375	169	34	19	134	3.8	97	7	4.6		44	2.53	7.4									168	52.9	18.7429	38.9	120	24	87	53	230	0	0
28	F	46	2009	40.25	S	30.77	300	8.2	26.1	21	5.5	1.6	1.08	0.88	19	11	369	17	1482	297	11	133	4.6	100	7.4	1.6		60	6.64	6.6				1.48	37.2				156	75.7	31.1062	38.3	56		121	55	0	0	0
35	M	77	2009	44.95	S	9.11	402	12.8	38.5	6.3	5	3.1	2.26	1.16	114	58	989	870	177	139	977	144	4.3	114	7.1	1.5	2.3	34	1.21	4.6	114	78	162	1.23	39.4	583		60	163.5	75.3	28.1682	35.1	105	34	126	65	0	2	0
159	M	62	2009	78.6	S	5.91	495	15.4	43.7	14	5.2	2.3	2.11	1.39	34	34	162	303	207			141	3.6	107	8.1	2.7	2.1	30	0.8	5.6				1.57	45.4				178.3	77.5	24.3781	37.5	115	21	135	77	440	0	0
156	M	78	2009	43.55	S	3.08	294	9.1	28.6	30.9	4.7	1.6	1.06	0.53	29	40	374	44	332	111		154	4.6	119				40	0.72	4.1	95	13	242	1.33	38.4	1471	2.3	76	155	53.7	22.3517	37.1	125		101	64	0	0	0
144	M	70	2009	48.13	S	7.51	317	9.6	25.5	19.2	5.2	2.4	0.9	0.53	45	21	336	207	193			137	4	99	8.1	2.9	1.6	20	0.87					1.21	46.3				162	50.4	19.2044	36.8	89		107	61	1920	0	0
161	F	81	2009	41.27	S	30.99	364	11	31.3	4.4	4.6	2.3	0.51	0.23	40	23	312	79	445	62		140	4.1	111	7.5	2.2		26	0.81	5.3			122	1.56	43.4		9.2	45	160	53.5	20.8984	37.2	94	21	160	75	0	2	0
4	F	84	2009	45.25	D	9.13	176	5.1	14.9	43.2	5	2	2.13	1.33	45	22	242	755	110	4		134	2.7	79	9.2	6.5	2	64	2.9	9.5	69	74	107	9	200		2.1		151	45	19.736	35.6	80	18	86	29	0	2	0
152	M	66	2009	43.69	S	6.83	248	7.8	22.4	7			1.1	0.76	1803	478	864	3322	139	31	201	136	4.4	104	7.5	3.2	2.6	27	2.8				120	1.44	74.7				167	78.4	28.1114	36	77	15	101	56	0	0	0
160	M	49	2010	62.46	S	14.91	385	11.9	33.3	20.2	6.4	3.5	0.76	0.37	18	18	193	84	236	37	39	140	3.2	101	7.7	3	1.7	58	4.83	12.7	162	144	96	1.14	45.5	1444	3.2		158	51	20.4294	37.8	109	24	114	83	0	0	0
134	M	71	2010	44.83	S	6.47	269	8.8	26.1	3.3					74	24	688	281				151	3.8	114				23	0.67					1.28	38.6	1133			160	49.4	19.2969	35.3	123		156	97	1350	0	0
84	M	72	2010	41	S	12.67	364	11.5	32.1	19.9	5.3	3.6	1.49	0.52	165	27	1294	2725	100	39	2556	136	4.5	107	5.1	2.4		70	2.73	6.7	113		221	1.13	32.2		13.7		163	59	22.2063	36.6	128	39	138	41	1040	0	0
163	M	78	2010	41.32	S	11.7	445	13.9	41.6	15.8	7.6	2.6	0.08	0.05	17	1	249		414	41	19	134	4.4	94	9.6	3.7	2.2	56	6.57	5.5	153	202		1.1	33.1				156	56.6	23.2577	36.6	83		108	66	2040	0	0
162	M	76	2010	43.12	S	10.45	369	10.5	30.5	5.9			5.97	4.99	59	24	283	1220	211	28		142	3.8	109	6.3	7.7	1.4	52	3.19					0.97	44.8				149	50.9	22.9269	37	86	29	116	56	500	0	0
15	M	72	2010	49.94	D	15.41	347	10	30.8	43.5	4.7	0.9	0.54	0.39	89	25	561	56	350	34	24	139	4.3	105	7.6	7.3		48	1.61	6.7		189	179	1.2	46.1	1300	54.9		168	58.6	20.7625	36.7	84		105	75	1000	0	0
83	M	61	2010	45.13	S	30.81	247	7.3	22.2	15.9	4.9	1.7	0.98	0.85	33	14	178		741	112		136	3.4	95	7.9	5.3	1.5	58	8.92	6.5									171	59.7	20.4165	38	58	13	109	46	720	0	0
18	F	79	2010	44.86	D	14.58	303	9.5	28.2	13.2	2.6	0.8	1.11	1.05	229	101	794	3944	244	13		142	4.6	103	6.4	5.6	1.9	53	1.47					1.19	38.2					72.2		36.5	106	29	86	61	0	0	0
164	F	49	2010	41.49	S	18.86	441	7.7	27.1	84.1	6.1	2.7	0.37	0.17	7	5	118	10	215	9	37	136	4.5	102	9.5	3.6	2.1	41	0.65	4.4	107	60	150	1.13	45.7	1080			160	46.4	18.125	36.4	133		99	83	0	0	0
166	F	45	2010	42.73	S	27.15	486	13.1	38.6	43.7	6.6	2	0.21	0.11	39	31	323	58	891	382	12	135	3.4	95	8	1.3		7	0.41	3.5	132	97	359	1.05	37.5	882	3.8	107	157	80.5	32.6585	38.9	125	39	186	86	125	0	0
103	M	73	2010	51.5	S	0.1	364	9.7	28.7	3.3			0.45	0.26	17	19	207			53		132	3.4	100	6.8	2.9		43	1.23					1.11	45.7	975	8.3	68	155	45	18.7305	37.6	124		114	73	1590	2	0
68	M	59	2010	49.3	S	14.94	406	12.3	36.6	19	6.5	2.9	0.52	0.22	28	26	230		351	24	53	134	4.5	94	8.1	6.2	2	66	5.11	10.5	115	222	139	1.23	43.5	1277			174	56	18.4965	36.2	95		80	60	0	0	0
154	F	65	2010	42.6	S	25.78	355	9.9	30.6	37.3	7.5	3.8	0.82	0.34	12	14	158		213	19		135	4	99				19	0.51				217						160.9	45.8	17.691	37.6	96		130	68	0	0	0
138	M	23	2010	46.32	S	7.19	237	8.4	28.3	4.2	4.2	2.1	0.27	0.15	77	64	363		326	171		144	4.1	110				33	1.92	8.2				0.99	42.7	1008	10.3	69	162.7	48.8	18.4351	36.4	101		142	104	15	0	0
168	F	31	2010	58.2	S	24.53	485	16.3	47.5	54.5	7.8	2.9	0.33	0.21	40	25	357	61	332	49	31	136	3.4	95	10.4	4.9		57	1.29	17.1	126	69	141	1.13	42.2		3.6		156.7	63.6	25.9012	36.9	144	48	124	100	0	0	0
171	F	67	2010	47.57	S	6.61	485	11.8	36.3	17	5.5	1.9	0.63	0.35	35	23	442	176	375	19		134	6	99	9.3	2.9	2.3	84	2.22				132	1.07	35.8				145	52.4	24.9227	37.5	127	24	126	59	0	0	0
17	M	29	2010	59.18	D	22.47	487	15	48.2	13.6	6.7	3.1	0.43	0.23	384	143	811	31402	433	14		149	9.3	118				96	17.13	17				1.2	50.4							38.3	113	15	82	47	180	0	0
61	M	91	2010	44.47	S	12.79	387	11.7	35.1	26.2	5	2.6	0.71	0.32	49	24	292	385	225	38		144	3.6	108	8.3	2.7	1.8	23	0.69										162	61.4	23.3958	36.9	81	26	134	113	0	2	2
16	F	64	2011	40.69	D	354.7	201	6.6	19.7	1.5	4.4	2.5	1.79	1.45	44	11	1586		381	173		138	6.2	101				60	1.99	14.8			146						152	49.1	21.2517	38	136	7	82	62	280	0	0
135	F	68	2011	43.81	S	10.24	256	7.3	22.5	36.8	4.9	1.4	1.19	0.89	32	55	627	49	1415	353	28	130	4.3	97	8.6	4.6		15	0.5	2.1				1.17	44.9				152	46.7	20.213	38.5	100		130	64	0	0	0
169	F	73	2011	41.9	S	7.86	335	10.2	32	10.9	5.8	2.4	0.7	0.3	34	11	235	561				135	4.9	101	8.2	4.2		47	1.24	6.3			124	1.15	43.8	797	11.1	60	162	50.5	19.2425	37.1	177		85	55	0	0	0
150	F	45	2011	45.6	S	27.13	514	14	41.3	16.5	5.9	3.2			54	31	289	512	277	60		138	4.6	104	7.5	4.8	1.5	49	6				65	1.34	43.7				159	56.2	22.2301	36.1	118		56	43	0	0	0
20	M	44	2011	52.96	D	54.79	268	8	24	11.6			0.41	0.3	339	75						128	5.7	94				65	4.26				72						171	60.6	20.7243	37.4	120		110	66	200	0	0
38	M	64	2011	43.4	S	33.71	443	12.5	38.7	25.8	7	1.7	4.2	3.47	31	18	329	32	1368	95	15	136	4.8	97	7.8	7.4		95	4.54	15.9	123	219		1.27	35				169	62.9	22.023	36.9	77	26	117	88	1110	0	0
60	F	53	2011	46.91	S	8.72	307	9.3	28.1	17.8	5.6	1.5	0.5	0.27	16	7	131	37	282	28		135	4.7	99	11.9	4.1		21	1.34										158.6	59.5	23.6543	37.1	103		123	63	120	0	0
173	F	60	2011	56.5	S	11.69	401	13.1	37.1	3.1	5.2	1.8	0.79	0.41	68	40	882	2225	314	74	87	131	3.6	100	7.1	6	2.8	76	3.96	12.6	185	317	283	0.9	36.2	1426	8.5	108	155	53.6	22.3101	37.8	109	34	160	70	800	0	0
19	M	67	2011	42.82	D	3.06	311	10.1	31.3	31.7	5.5	2.1	0.42	0.23	13	10	194	12	212			139	4.5	103	8.4	3.8	2.1	22	0.58										165	45.8	16.8228	36.7	125		107	72	720	0	0
71	M	70	2011	41.01	S	9.63	356	11.8	34.7	26	5.4	2.6	0.94	0.44	95	25	422	3274	347	210	874	125	5.8	93	7.7	3.3	1.7	70	2.4	9.9	157	425	481	2.06	41.7	821	2.7	72	170	64.9	22.4567	38.5	120	48	118	70	0	0	0
167	F	53	2011	40.16	S	19.33	380	11.3	35.5	25.4	6.3	2.1	0.49	0.3	11	10	139	5	750	22		138	3.2	98	9.3	2.2	2.1	31	4.78	4	121	203		1.3	65.9	1153	2.1		162	67.8	25.8345	37.1	75	18	118	66	0	2	0
37	M	75	2011	40.88	S	19.33	392	12.4	36.2	25.7	4.8	2.6	0.93	0.38	86	27	1304	1502	227	31	1109	136	5.1	109	4.9	2.8		50	3				131	1.21	37.3	625	13.9	66	167	88.7	31.8047		100	19	118	76	1760	2	0
22	M	85	2011	45.4	D	5	337	9.9	32.5	8.1	5.4	1.9	1.19	0.74	32	16	750	128	211	25	28	145	7.6	103	8.8	10.1		59	1.65	8.2	123	24	12	1.45	54.7				154.8	38.1	15.8995						0	0	0
136	M	71	2011	44.69	S	21.66	314	10.8	33	25.6	5.7	2.9	0.6	0.22	18	6	186	19	203	9	34	140	4.5	101				29	6.99	4.6	137	140	103	1.25	44.7	665	4.7		161	61.5	23.7259	36.7	109		102	64	600	0	0
23	M	56	2011	43.04	D	13.89	527	15	44.4	25.6	6	2.7	0.73	0.27	38	33	356		248	60		153	4.2	110				88	2.05										160	78.9	30.8203	38.3	87	13	108	65	620	0	0
25	M	93	2011	40.82	D	3.07	378	12.1	38.4	26.5	7.2	2.9	1.56	0.75	40	38	195	166	275	34		139	4.8	95	9.4	5.2		70	2.87		132	109	60	1.34	43.5	655	144.5	49				36.9	94	40	103	68	0	2	2
172	M	50	2012	42.16	S	13.43	351	9.8	32.5	23.9	6.2	2.5	0.33	0.19	63	15	227	2662	227	30	27	130	5.1	93	9.1	4.5	2	44	8.49	5	130	119		1.22	50.1	1035	4.7	81	169	64.8	22.6883	36.8	71	19	92	42	720	2	0
175	F	76	2012	40.12	S	27.22	517	15.8	54.8	30.1	6.7	2.7	0.27	0.12	23	25	239	27	510	36	214	130	5.7	93	10.1	7.6	3.6	124	2.88	17.3	194	299	821	1.07	28.6	1360	12.8		160	67.8	26.4844	34.8	149	30	117	59	0	2	0
42	F	70	2012	45.58	S	1.45	362	9.5	31.1	7.1	4.9	2.3	0.86	0.4	87	46	327	1617	131	29		129	3.6	102	7.5	2.2		16	0.57	5			49	1.17	75.3	897	4.1	51	159	61.2	24.2079	37.4	80	20	107	67	0	0	0
53	F	61	2012	43.74	S	16.35	414	11.7	36.7	15.4	6.6	2.9	0.79	0.46	36	27	368		331	24	44	125	3	86	8.3	2.9		86	4.65	8.8	130	151	333						147	45	20.8247	38.8	127		154	82	0	0	0
24	F	60	2012	44.64	D	34.11	325	9.6	30	61.7	4.9	1.5	0.49	0.33	14	11	400	111	613	27	4	131	5.5	94	7.5	8.7		47	2.94	9.6			315	1.21	33.6	448	8.9	29	161.2	58.5	22.5126	36.4	122	28	108	58	0	0	0
177	M	76	2012	45.58	S	9.17	425	12.7	37.2	23.3	5.5	2.6	0.75	0.32	15	19	198	83	146	22	28	126	4.9	96	8.4	2.7		46	1.19		107	123	332	1.19	41.5	1108	5.5	65	171	60.3	20.6217	38.1	132	32	90	60	900	0	0
151	M	54	2012	41.43	S	3.2	212	6.3	20	1.2	4.6	1.4	2.03	1.58	26	49	206	106	385	84		145	3	111	7.4	3.8	2.3	32	0.72				244						161	49.6	19.1351	35.8	65	20	120	70	620	0	0
179	M	65	2012	55.06	S	3.18	312	10.3	30	11.8	6.8	3.2	0.78	0.46	117	60	437	3388	179	44	47	131	4	95	7.9	7.3		75	7.87				154	1.05	35		14.2		172.4	74.5	25.0658	36.1	106	18	100	47	900	0	0
59	M	67	2012	42.42	S	16.57	345	10.4	32.6	4.1	5.1	2.1	1.4	1.04	87	9	1648	1551	264	42	84	136	4.3	103	7.6	3.5	2	63	3.75	3.2				1.88	62.7				161	76.1	29.3584	37.8	124		70	56	300	2	0
21	M	57	2013	50.69	D	6.52	176	5.1	16.1	8.1	4.4	1.9	1.33	0.86	89	38				25		133	4	97	4.5	3.6		82	1.26										174	46.1	15.2266	38.2	100	16	84	47	350	0	0
176	F	55	2013	52.66	S	37.64	242	7.2	22.9	18.2	7.8	2.2	0.44	0.29	22	9	349	4	425	20		139	5.7	97	9.1	5.9		111	2.51	20.4				1.22	36.7	1081	3.5		158	42.2	16.9043	37.2	137	22	84	59	1170	0	0
174	M	72	2013	42.35	S	12.4	329	11.7	34.6	13.4	5.9	2.8	0.71	0.51	50	46	284	542	705	239	47	137	5.4	99	9.2	6.3	2	47	7.9				129	1.02	36.3		14.6		160	48.2	18.8281	38.7	130	18	110	77	500	2	0
180	M	70	2013	41.01	S	14.87	451	13.4	40.4	27	8	3.5	0.26	0.13	13	15	252	36	394	12		137	6.4	91	9	3.2	2.7	92	8.84				127	1.09	37.2		5.1		166	43	15.6046	38	135	23	139	90	960	0	0
170	M	81	2013	51.6	S	13.64	292	9.7	29.2	13.6	6.1	3.1	0.45	0.27	116	34	734	445	130	175		142	5.1	105	8.9	3.6	2.1	64	2.72	10.8				1.12	39.5	1102	2.6		169	66.9	23.4235		119	17	95	50	380	2	0
182	F	45	2013	54.52	S	4.77	350	12	34.5	15.1	6.4	2.6	0.8	0.44	13	21	151	15	206	85	11	133	3.1	100	8.6	1.3	2.5	26	0.9	3.8	135	63	105	1.3	41.8	1607	4.3		161	58.1	22.4143	38.6	115	25	144	94	0	0	0
183	F	65	2013	46.01	S	6.36	362	11.2	33.8	10.1	5.5	2.5	0.63	0.33	54	28	445	222		18		139	3.9	109	8.5	1.2		24	0.61	4.1			312	0.99	36.9				142.5	42	20.6833	35.9	82	30	139	83	0	0	0
65	M	69	2013	45.91	S	19.6	267	7.9	24.1	27.6	5.6	1.9	0.23	0.14	19	5	251	85	300	21		138	3.3	102	8.4	2.1		36	5.79	5.3			227	1.15	59.3				148	53	24.1965		88		154	53	1280	0	0
178	F	71	2013	40.94	S	4.31	341	10.3	32.4	24.3	7.6	2.9	0.96	0.68	30	17	264		704	96		133	5.1	96				64	4.03	9.5									150.3	41.5	18.3709						0	0	0
181	M	52	2013	43.08	S	26.46	333	10.5	32.5	52.9	5.7	2.5	0.55	0.25	42	62	212		234	43		139	5	103	8.1	2.5	2.4	35	0.91				151						171	66.4	22.7078	36.7	78	16	90	59	640	0	0
184	M	84	2013	42.95	S	8.53	304	11.2	33.6	11.5	5.8	2	0.86	0.67	82	71	276	615	155	39	18	146	6.2	104	9.2	7	2.6	79	4.73					1.21	41.3	821	6.9		160	36.4	14.2188	38	132	24	92	45	0	2	0
185	M	60	2013	41.27	S	23.26	391	14.3	41.3	10.4	5.5	1.2	0.88	0.68	80	47	339	198	239	153		143	2.4	103	7	2.7	1.7	30	0.76	4									160	39.7	15.5078	39.1	123	33	110	69	800	0	0
165	M	72	2013	43.81	S	13.51	365	10.9	32.3	21.5	6	2.2	1.03	0.47	149	77	379	2394	222			143	3.2	106	8.1	3.8		27	0.98	8.8									165	57.4	21.0836	38.6	103		133	79	1920	0	0
43	M	80	2013	42.51	S	20.16	314	9.1	27.8	11.4	5.4	1.9	0.37	0.2	110	47	383	94	361	126		150	3.1	112				29	1.17				148						160	60.5	23.6328	37.2	96	24	161	74	0	2	0
26	M	77	2013	41.65	D	1.94	386	12.4	37.7	24.6	5.6	2.3	0.67	0.3	24	17	139	92	230	35		143	3.7	108	8.1	5		63	1.58		102	64	92	1.09	39.1		2.8		165	49.8	18.292	37.1	150	43	70	39	0	0	2
256	M	66	2014	51.12	S	6.84	432	12.8	38.5	14.2	6.2	3	1.01	0.54	149	37	255		187	89		128	4.7	93	8.8	5.8		56	2.14	7									162.5			36.8	103		119	72	1050	0	0
230	F	81	2014	43.71	S	10.93	432	12.5	38.1	18.8	6.4	2.6	0.54	0.26	17	13	150	281	255	21	26	126	4.5	90	8.8	3.9	1.9	69	2.15	7.1	143	169	597	1.12	39.9	1199	13.7		158	64.9	25.9974	35.8	72	24	110	58	0	0	0
243	M	51	2014	42.01	S	11.73	433	14	40.3	12.1	5.7	2.6	0.52	0.3	82	36	460	4185	66	55		129	3.9	102	7.7	1.8	2.3	23	1.35	6.5	136	127	163	1.02	50.8	900	4.1		167	76.2	27.3226	38.9	136	33	125	86	580	0	0
211	M	59	2014	43.3	S	8.37	325	7.3	26.5	40.2	4.6	2.2	0.21	0.13	23	18	107	7				139	5.4	103	9.1	6.3	2	43	5.36					3.27	72.9	656			156.5	59.1	24.1301	36.1	86	18	68	32	750	2	0
264	M	68	2014	47.62	D	18.18	492	14.9	44.3	25.1	5.7	2	0.71	0.45	50	42	331	156	213	20		129	3.7	90	8.1	4.9	3.4	126	1.9					1.29	38.5		6.2		169	65.4	22.8984	36.6	115	40	122	53	100	0	0
265	F	79	2014	42.24	S	8.26	428	13.2	40	11.1	6.2	3	0.87	0.4	40	19	235	617	255	11	30	131	5	94	9.3	4.6	2.4	63	2.23	8.3	109	103	123	1.05	37.2	948	21.8		155	63.8	26.5557	36.8	124	24	77	32	0	0	0
234	M	81	2014	44.07	S	11.75	468	14.7	45.5	17.2	6.7	3.2	0.89	0.53	23	17	345	43	231	52	57	144	3.9	108	8.4	4.5	2	62	2.38	10	98	135	133	2	69.8		5.6		166	62.1	22.5359	38.9	135	43	155	63	2010	0	0
258	F	50	2014	43.45	S	0.02	239	7.7	22.6	1.3	5.7	1.9	0.25	0.12	66	39	360	4748	101	48	236	133	2.8	101	7	0.9		11	0.52				148						163	53	19.9481	38.1	117		130	91	290	0	0
235	M	78	2014	42.04	S	14.31	288	8.7	27.5	25.3	4.7	1.5	0.53	0.31	22	16	322	76	182	22		138	5	105	7.5	4.6	2.4	33	1.39	6.3									165	52.8	19.3939	37.4	113	30	123	61	2000	0	0
261	F	42	2014	45.87	S	14.03	424	14.3	43.5	26.1	8.3	4.8	2.39	0.83	27	18	401	174	179	26		141	3.6	95	10.2	4.2	3	45	0.73					1.12	33.6	810	8.5		153.1	40.7	17.3638	37.9	130		103	73	0	0	0
206	M	73	2014	46.6	S	6.44	385	12.1	37.3	12.1	5.7	2.4	0.82	0.56	17	23	161	54	450	75		142	4.3	105	8.2	2.5	1.9	36	0.99	10			209						165	68.5	25.1607	37.9	100	18	176	58	100	0	0
226	F	71	2014	41.2	S	17.25	297	9	28.2	7.9	4	1.1	0.31	0.23	73	45	333	1583				136	4.1	104	7.6	3.5	2	43	2.22					0.99	39.7		23.5		158	46.5	18.6268	37.2	131	20	76	47	0	0	0
213	M	50	2015	42.48	S	16.58	265	7.9	25.5	15.7	6.6	3.2	0.21	0.15	18	11	155	116	134	56	29	131	5.3	93	8	5.1	1.7	75	8.98	5.7	72		80	1.2	41.5	683	2	63	162	62.5	23.815	37.3	89	18	112	72	684	0	0
271	M	34	2015	43.2	S	39.18	539	15.4	47	50.5	6.5	2.6	0.29	0.13	9	12	293	34	616	33		126	5.1	88	9.2	4.9		19	0.69				539	1.25	37.7				174	77.9	25.73	38.7	122	18	147	89	0	0	0
210	F	88	2015	42.01	S	5.71	292	10.2	32.1	10	4.7	2.3	0.78	0.47	535	485	473	481	632	18		137	4.5	102				31	3.54										145	39.3	18.692	38.1	90	18	146	55	0	0	0
218	M	70	2015	42.8	S	9.13	369	11	34.3	14	4.3	1.7	2.27	1.85	26	14	252	602	139	18		138	4.8	108	6.3	4.7	3.2	32	1.24					1.26	42				175.5	82.2	26.6881	37.8	87	16	98	64	150	0	0
273	M	58	2015	43.21	S	17.18	348	10.5	32.5	15.3	3.2	1.1	1.48	1.33	210	135	579	394	190	156		142	4.5	110	6.1	4.7	2.3	54	2.55					1.11	54				168	73	25.86	39.5	100	20	94	58	1560	0	0
274	M	79	2015	40.28	S	6.35	350	10.2	31.2	10.9	6.3	3	0.37	0.15	36	15	252	1191	233	25		138	4.3	104	8.1	2.8	2.4	23	0.97	6.4	155	48	231	1.17	41.6		2.3		158	81.3	32.5669	37.2	83	15	144	71	1560	0	0
257	F	82	2015	48.5	S	28.94	416	12.6	36.8	26.8	5.4	2.4	0.47	0.16	15	11	172		272	16		137	4.3	101				13	0.52										144.8	43.3	20.6515	37.1	86	16	97	49	0	0	0
214	M	69	2015	40.62	S	8.69	363	11.6	37.2	19.3	5.8	2	1.36	0.79	34	51	306	8	344	156		146	4.5	105	8.4	3.3	2.4	41	1.06	6.1			147		78.8				172	55.9	18.8953	37.1	82	16	92	46	640	2	0
229	M	73	2015	43.44	S	6.2	301	10.9	33.4	11.9	5.4	2.2	0.61	0.38	44	84	483		1619	1442		138	4.7	106				32	0.89				105						164.5	56.9	21.0272	37.4	112	20	155	100	1520	0	0
272	M	45	2015	42.45	S	2.57	258	8.1	24.4	2.8	5.2	2.3	3.67	2.71	7	13	156	12	894	266		131	4.9	95	8.3	3.7	2.3	31	0.95	5.6			174						172.5	49.5	16.6352	38.2	152	24	120	72	250	0	0
276	M	38	2015	40.9	S	19.86	442	14	40.8	22	6	2.5	1.86	1.33	14	25	193	13	183	129		137	4.2	102	8.3	2.2	2.2	22	0.75	5.6			138	1.01	29.1		4.4		170	74	25.6055	38.5	99	24	119	79	720	0	0
277	F	66	2015	51.49	S	9.33	326	11	31.5	20.1	5.7	2.6	0.55	0.2	33	20	234	335		12		127	4.2	88				74	1.87				125	1	37.1		5.3		158	55.9	22.3922	37.1	114	24	110	72	165	0	0
278	F	69	2015	41.7	S	20.1	394	12.2	35.7	26.5	8.1	3.4	1.02	0.52	26	18	241	610	248	35		141	3.4	103	9.3	3.1	2.1	30	1.27	10.6			211	1.04	33		5.1		153	44.1	18.8389	38	116	33	157	81	0	0	0
228	M	66	2015	41.49	S	0.15	344	10	29.5	3.6	6.6	3.1	0.98	0.47	22	30	180	212	205	29		134	3.5	98	8.8	1.7	1.8	12	0.6	3.6			105						167	64.8	23.235	36.4	88	18	141	81	960	0	0
269	M	49	2015	42.88	S	15.33	389	10.8	32.7	27	6.3	2.6	0.64	0.33	76	45	1479	614	322	53		137	3.9	101	8.1	2.6	2.1	23	0.99	7.9			250	1.13	42.9				183	90	26.8745	37.2	111		107	66	800	2	0
270	M	79	2015	42.65	S	13.76	323	8.3	25.8	20.2	4.9	2	0.93	0.39	29	16	858	568				143	4.3	103	7.4	5.6	2.8	70	3.68					1.12	38.9				166.7	71.1	25.5858	18	61	18	99	62	以前喫煙（不明）	0	0
186	M	77	2015	56.15	D	23.72	253	8.2	23.4	3.7	3.9	1.5	18.26	14.29	1445	117	5988	3830	454	37		132	6.3	100	6.7	9.3		118	6.18				98	1.18	59.2				167	73	26.1752	34.1	50	17	50	40	2280	2	0
187	M	56	2015	46.13	D	9.02	451	14.9	46.1	12.4	5.9	2.8	0.66	0.27	105	50	472	850	188	49		165	4.7	133	8.9	3.9		29	1.99	9.8				1.26	34.3	1311	12.8					37	137	20	108	74	360	0	0
227	M	47	2015	55.08	S	20.2	271	8.3	24.2	13.2			0.61	0.42	282	62	1593	9751				139	5.1	105	7.2	6.9	2.4	70	4.81					1.23	48.6				168	94.4	33.4467	36.1	93	26	103	81	0	0	0
279	M	57	2016	43.38	S	25.57	382	11.1	33.5	48.1	6.7	1.8	2.86	2.16	40	62	239	17	1057	492		136	5.2	101	8.7	3.3	2.4	29	1.53	4.1	111	106							169	75	26.2596	37.5	105		123	80	200	0	0
225	M	55	2016	43.09	S	22.17	456	12.5	38.1	49.7	6.3	2.6	0.51	0.29	25	26	272	164	468	253		137	4.2	103	8.1	2.4		17	0.8	6.8	183	74	98	1.23	34.4	1279	4.5		162	58.5	22.2908	38	120	24	140	86	600	0	0
188	F	74	2016	40.21	D	7.47	423	10.9	34.7	17.1	4.9	1.8	0.75	0.32	41	20	261	142	462	35	50	127	5.5	97	10.4	4		74	2.88	3.9				3.31	30.4		7.4		156	56.3	23.1345	38.1	119		86	53	0	2	0
275	F	47	2016	49.34	S	15.57	209	6	20.7	14.2	7.1	2.5	0.21	0.09	114	56	3311	378				143	5.4	103	8.3	2.2		58	0.74										152.2	59.6	25.7286	38.1	134	17	139	84	0	0	0
281	M	29	2016	42.39	S	7.04	469	14.2	41.8	12.4	7.1	3.9	1.45	0.74	30	21	224	153	205	111		132	4.2	93	8.6	1.5	2	10	0.89	3.1			120	1.22	46				169.8	56	19.4228	37.8	114	20	121	73	50	0	0
192	F	79	2016	40.36	D	1.39	196	6.1	19.5	0.4	6.1	1.7	0.85	0.52	28	26	239		182	38		155	5.8	124	8.9	6.2	2.7	106	1.44	12.9			133						143	49	23.9621	37.7	95	20	128	52	0	2	0
253	F	81	2016	43.35	S	2.99	296	9.3	30.6	12.8	4.4	2.1	0.92	0.4	11	31	140	92	182	40		135	3.8	107	6.4	3.2	2.1	19	0.99					1.05	41				151.7	54.9	23.8562	36	65	18	138	65	0	0	0
283	M	81	2016	41.29	S	9.67	429	12.9	41.7	21.3	4.6	1.5	2.88	2.41	29	27	203		356	125	88	153	3.6	117	7.6	5.1		64	2.57				111	1.21	32.1		63		171	62.2	21.2715	36.8	84	22	126	63	600	0	0
240	M	40	2016	41.23	S	21.51	437	11.3	36.2	36.4	5.1	2.1	1.09	0.82	20	11	161		258			137	4.7	101	7.4	5.9		54	2.92										169.9	48	16.6286	36.6	103	28	127	94	0	0	0
212	F	84	2016	46.69	S	9.71	340	10	31.1	25	6	2.1	0.93	0.48	10	5	167	37	168	9		137	4.2	101	7.6	6.4		90	2.72	5.8			200	1.06	42.4	1052			140	37.4	19.0816	36.5	103	24	87	49	100	2	0
285	M	42	2016	46.51	S	23.39	477	14.7	45.7	31.3	4.5	1.4	2.38	1.91	32	52	253	55	245		60	134	5.4	102				46	1.31				98		35.8	1000	12.4	73	178.7	79.2	24.8014	37	133	19	99	73	440	0	0
284	M	42	2016	41.09	D	8.87	385	8.7	29.4	33.1	5.6	1.5	1.07	0.78	144	24	3923	99	3352	976		128	5.2	99	6.6	1.7		50	0.9	10.2			87						183	97	28.9647	37.5	122	20	118	83	22	0	0
268	M	79	2016	44.58	S	8.56	290	8.4	25.8	8.8	4.2	1	0.35	0.2	37	24	502	455	322	11		138	4.2	99	5.5	6.8		117	2.52	8.3			221						163	58.3	21.9429	37.2	93		92	48	640	0	0
248	F	40	2016	44.69	S	15.48	228	5	16.9	12.1	5.7	2.6	1.51	1.2	71	24	466	456	931	148		137	2.7	104				30	1.02				99	1.12	49.3				158	87.4	35.0104	36.4	85		105	53	300	0	0
289	F	67	2016	41.22	S	33.02	339	8.8	27.3	76.7	5.2	1.7	0.34	0.21	30	23	249	176	445	17	35	133	4.2	98	7.1	6		68	2.94				177	1.19	33.8	645	33.9	43	151	36.8	16.1396	36.7	107	29	126	65	760	0	0
292	F	62	2016	41.04	S	16.77	415	12.2	37.5	6.8	4.6	1.9	0.34	0.21	211	134	534	4312	201	107		141	2.8	106	6.9	1.8	2.8	33	0.77	5.7			42.9						152			37.4	109	25	93	58	0	0	0
219	M	68	2016	40.84	S	15.69	303	8.9	28.8	41.4	4.6	1.9	8.1	0.42	13	9	162		236	15		136	4.3	102	6.8	3.5	1.8	21	1.16					1.22	44.3				168.6	62.7	22.0573	37	74	21	86	47	780	2	0
190	F	69	2016	45.02	D	24.01	342	10.7	35.2	32	5.1	1.8	0.33	0.19	41	16	462	326	236	9	16	136	3.5	98	7.7	4		35	4.97	5.7			145	1.08	31.6	882	23.5		149	71.5	32.2058	36.6	96	25	90	38	980	0	0
286	M	73	2016	40.24	S	13.45	389	12.1	37.7	23.1	7.1	3.1	0.61	0.24	54	41	333	1918	189	18		133	4.8	98	8	3	2.3	26	1.04	4.2				1.24	44.9				161.8	96	36.6703	37	108	20	140	77	1120	2	0
246	F	52	2016	41.21	S	7.22	417	11.2	35.8	60.7	7.9	2.4	0.2	0.09	17	13	183	27	422	38		136	4.7	94	9.8	4.4	1.8	28	0.53	3.5				1.17	36.1				153	43	18.369	37.2	112		154	95	0	0	0
294	M	52	2016	40.88	S	38.03	461	14.7	43.4	26.1	7	3.6	1.27	0.57	40	21	528	565	226	36		133	3.6	96	6.9	4	1.7	26	1.71					1.34	39.8		4.5		167	73	26.1752	39.4	140	24	125	89	0	0	0
250	M	64	2016	49.05	S	13.04	420	14.8	44.8	10.5	7.2	3.7	1.19	0.47	37	34	209	300	197	72		141	4.4	103	9	3.2	1.9	47	1.62	9.4				1.18	39.6	1157		88	172.6	66.9	22.4566	37.1	120	16	118	65	4200	0	0
295	F	26	2016	42.19	S	3.28	210	6.4	18.8	11.7			0.34	0.23	13	7	323	128	146	10		137	5.6	102	7.6	5.6	2.2	36	4.96					1.4	58.2	578			164	51.6	19.185	35.8	63	20	101	87	0	0	0
296	M	44	2016	42.86	S	15.76	544	15.9	46.9	26.2	6.3	3.4	2.1	0.93	23	17	356	202	191	52	683	135	4.1	100	8.5	1.9		14	0.76				180	1.36	39.4	651	4		166	88.5	32.1164	38.4	130	20	121	78	240	0	0
247	M	58	2016	43.25	S	17.62	362	10.4	32.9	33	5.7	2.1	0.3	0.2	13	12	203	33	358		35	138	3.7	100	10.3	8.7	2.2	83	13.05	8.3			81						164.5	71.6	26.4595	36.5	85	16	139	78	640	0	0
282	M	77	2016	43.47	S	11.37	283	8.6	26.8	14.5			2.7	2.12	29	12	239	179	125	25		142	4.2	111	7.5	2.4	2.2	33	2.15					1.09	38.3				165	73.9	27.1442		82		100	53	360	0	0
189	M	56	2016	42.79	D	8.48	304	10.3	33.4	9.3			0.88	0.7	39	56	942	2301		18		173	4.5	138	7.8	3.8	2.7	143	11.23										167.5	64	22.8113	39.5	126	16	112	66	0	0	0
191	M	68	2016	41.88	D	19.9	334	10.3	32.7	25.8	5.4	1.7	0.34	0.27	130	41	815	1910	847	61		144	5	102	6.9	9.6	2.6	87	9	12.5				1.36	49				160	58.1	22.6953	37.7	94	26	107	74	840	0	0
244	M	64	2017	40.59	S	8.38	419	12.5	38	11.6	5.6	2.9	1.72	0.97	55	69	259	272	424	572		134	4.3	98	7.4	3.6	2	38	1.73	6.7				1.58	38.5				167	84	30.1194	37	70	16	120	78	364	0	0
263	M	69	2017	41.25	S	39.91	232	7.1	23	15.8	6.8	1.5	0.51	0.28	29	16	463		698	157		139	4.4	103	7.8	3.4	2	17	0.74	3.9				1.29	44.6				164.5	63.2	23.3553	37.9	98	20	117	56	940	0	0
300	M	52	2017	44.73	S	17.71	388	13	40.3	20.2	6	2.5	0.12	0.07	13	24	262	41	534			150	4.4	111	8.8	2.6	2.1	14	0.72				181	1.12	42.4				176	72	23.2438	37.1	113	25	157	111	1920	0	0
301	F	62	2017	40.69	S	14.75	419	13	37.7	17.4	5.6	2.1	0.16	0.09	36	18	349	262	295	20		135	4.6	108	9.7	1.2	1.9	59	1.88	10.7			352	1.08	39.8		11.6		156	51	20.9566	37.5	111	29	133	57	0	0	0
216	M	80	2017	42.78	S	7.52	427	14.2	42	28.7	5.3	2.6	5.25	3.13	25	18	428		174	79	68	140	3.6	105	8.2	2.4		27	1.116										161	68.3	26.3493	37.6	88	18	154	69	150	0	0
239	M	29	2017	40.55	S	3.23	259	7.5	24	1.5	5.4	1.9	0.34	0.14	8	15	363		312	48		139	4.2	103	8.5	4.4	1.5	30	0.95	5.6			131						168.3	40.8	14.4043	38	146	24	113	78	0	0	0
303	M	88	2017	42.35	S	7.53	365	11.1	34.5	12.5	3.4	1	0.57	0.47	128	65	444	627	258		102	142	5.8	105	6.5	6.8	2.5	114	3.6		56		132	1.52	97.3	415	4.8	35	153			37	74	24	91	57	1410	2	0
215	F	73	2017	45.27	S	13.33	316	9.2	29.8	38.6	4.5	1.4	0.63	0.36	20	10	324	45	194	29		140	4	106	8.6	3.2	1.9	28	0.97	13.3				1.14	28.6	555	9.4		152.7	47.3	20.2854	39.1	60	24	148	100	0	0	0
304	M	65	2017	42.08	S	19.15	331	9.3	31.2	34.1	6.6	2.8	1.96	1.2	76	34	487	2026	483	80	28	138	3.7	103	7.7	2.8	2.5	27	1.12				82						162	64.4	24.5389	38.7	102	23	168	87	540	0	0
290	M	81	2017	45.04	S	11.96	450	13.2	40.4	22.8	6.5	2.3	0.32	0.18	20	21	381		462	118		135	6	99				17	0.9		176								160.5			36.3	89	19	121	68	1200	0	0
305	F	61	2017	43.16	S	20.6	345	11.2	33.5	35.7	5.8	2.4	0.61	0.29	62	73	245		526	88		130	3.8	99	8.3	4.6	2	7	0.36										149	42	18.9181	38.3	103	14	146	83	600	0	0
195	F	94	2017	43.54	D	14.09	313	10.2	31.3	7.3	4.5	2.2	1.61	1.2	90	36	327	772	265	44		144	3.5	110	7.1	5.1		58	2.26	4.5				1.19	54.7				152	38.8	16.7936	37.1	102	30	97	60	0	0	0
196	F	74	2017	40.87	D	2.72	370	11	36	36.9	5.8	2.2	0.64	0.33	21	11	236		364			134	4.5	99	8.7	3.4		25	0.38										154	60	25.2994	36.4	85	16	122	66	660	0	0
249	M	67	2017	41.25	S	28.8	371	11.8	37.8	26.1	7	1.7	0.1	0.05	16	7	152		289	30		142	5	109	7.4	4.3	2.1	45	1.21	6.6			137	1.11	33.2	1115	66		174	48	15.8541	37	97	17	114	68	700	0	0
223	M	55	2017	45.53	S	12.82	370	10.5	33.3	42	5.2	1.3	0.87	0.66	22	5	962	37	486	45		139	4.7	102				39	5.03	5.6			211						170	68	23.5294	37.5	72	30	115	54	0	0	0
198	M	82	2017	48.29	D	3.43	392	11.6	36.1	4.7	4.1	1.6	0.54	0.32	43	35	380	2047	118			152	4.1	117	6.3	3.2	3.7	55	1.24					1.13	43.4				163	54.8	20.6255	37.7	98	22	110	60	0	0	0
260	M	67	2017	40.69	S	14.91	340	10.4	32.8	14.3	7.3	3	0.44	0.24	12	2	221	24	294	12		137	4	101				37	6.62	4.8									168	47.3	16.7588	36.1	105		92	53	920	0	0
293	F	55	2017	49.76	S	0.04	241	7.3	21.6	0.4	5.4	1.4	3.42	2.84	13	3	207	37	170	26		141	4.4	111	6.9	5	2.4	108	2.3	7.9			103	1.68	63.3	966			155.4	57.6	23.8518	38.5	114	40	93	66	360	0	0
307	F	36	2017	40.14	S	10.58	511	15	42.8	24.4	6.7	3.4	1.87	0.51	65	63	341	39	166	121	44	131	3.1	90	7.5	1.8	2.5	6	0.29	3.7	255	656	229	1.11	32.7		3		158			38.5	101	17	90	61	128	0	0
254	M	71	2017	47.77	S	8.6	341	9.3	29.9	22.7	5.9	2.6	0.61	0.29	11	7	199		180	15	168	136	4.5	101	9	4.3		33	5.62	4.9									156.9	61.6	25.0227	36.9	92	16	146	58	675	0	0
308	M	63	2017	43.77	S	12.59	322	10.4	31.3	22.5	5.8	2.3	0.56	0.3	47	39	227	1545	154	16		144	3.9	108	8	1.5		25	0.71	3.8	95	74	109						161	49.7	19.1736	37.6	112	34	120	57	0	0	0
306	M	67	2017	45.92	S	10.79	315	8.9	27.7	25.7			0.42	0.21	22	21	136		193	10		140	3.1	104				17	0.82										171.4	53.2	18.1088	36.8	100	20	101	61	1000	0	0
291	F	67	2017	42.99	S	2.26	290	9.4	28.9	17.2	6.3	2	0.52	0.22	28	17	110		219			136	4.5	104	9.3	3.3	2	36	0.53										165	46.9	17.2268	36.8	81	16	93	59	0	0	0
193	M	79	2017	42.61	D	25.86	261	8.8	26.5	5.1	6	2	0.61	0.36	46	28	648	57	304	20		141	4.8	103	8	4.3		68	2.07	8.1									164	45.7	16.9914	37	92	18	87	56	2080	0	0
302	M	52	2017	52.86	S	8.31	303	8.8	28.6	13.1	5.1	1.7	0.31	0.19	112	18	2724		7934			146	4.9	104				65	3.85										168.9	80.1	28.0785	38.3	122	20	101	68	580	0	0
310	M	58	2017	41.68	S	21.04	289	9.3	28.8	24.5	6.2	2.8	0.31	0.22	28	19	291	704	189	38		135	4.2	101	8	3		51	4.17	7.4				1.18	40.7	799			178			38	96	16	131	87	380	0	0
221	M	74	2017	47.04	S	4.46	259	8.4	25.9	10.5	4.9	2	0.27	0.18	55	2	360	952	367			137	4.5	104	7.7	5.1	2.1	50	6.29					1.14	66.8	857			162	63.5	24.196		84		120	63	1800	0	0
299	M	46	2017	40.45	S	13.19	418	11.9	35.9	39.9	7	2.8	0.34	0.13	17	14	298	273	290	56		138	3.7	97	8.5	2.4	2	35	0.37										170	65.8	22.7682	36	96	18	111	76	0	0	0
194	M	73	2017	48.13	D	5.13	331	10.2	29	22	4.9	1.8	0.58	0.23	19	18	279	312	154	23		143	4.3	111	7.7	5.1	3.3	100	2.86										160			38.6	104	25	155	46	1200	0	0
309	M	60	2017	45.39	S	8.19	260	8	25.1	7.6	5.2	2.3	0.22	0.14	33	1	542	202	154	21	50	137	4.9	102	8.3	4.8	2.6	67	7.35					1.28	53.4	965	1.5		172	73.2	24.74	37.2	75	15	129	47	390	0	0
197	F	81	2017	51.47	D	17.98	341	9.4	29.8	46.6	6.3	1.8	0.2	0.1	45	20	435	70	423	83	39	141	5.8	102	11.6	4.3	2.4	97	1.09	12.1			124	1.06	34	580	56.4	48	154.3	51.7	21.7149	38	111	15	162	59	0	0	2
311	M	52	2018	46.24	S	21.96	328	10.5	32.4	12.8	5	2.1	1.7	1.21	36	32	1153	297	309	224	59	142	4	102	7.2	2.5		20	0.76					1.2	36.1				163			38	137	20	121	68	600	0	0
266	M	69	2018	43.87	S	0.02	214	6.5	20.4	1.4	5.7	2	1.62	1.17	12	10	114	49	377	116		142	4.8	111	8.3	6.2	2.6	51	1.52	5				1.4	47	942			172.6	67.9	22.7923	39.2	125	16	147	81	460	0	0
262	M	74	2018	44.55	S	12.14	374	12	37	3.9	4.4	1.7	0.7	0.52	712	146	1000	28475	186	39		134	5.4	103	6.9	6.1	2.1	45	3.19					1.35	90.9	1212	1.9		163	68	25.5937	39.2	110	20	97	53	980	2	0
236	M	48	2018	46.82	S	5.74	281	10.7	32.2	2.5	6.1	2.2	1.14	0.69	33	42	244	61	377	85		137	4.1	102	8.5	2.9	1.8	19	0.99	4.2									172	87.6	29.6106	36.6	90	16	109	67	0	0	0
241	F	70	2018	40.92	S	14.01	276	9.1	28	24.7	6.2	2.7	0.3	0.13	15	13	180		226	18		139	4.8	102	8.7	3.7		35	5.58										149	47.8	21.5306	36.9	83		110	74	0	0	0
224	F	74	2018	43.21	S	12.7	384	9.8	31.7	33.5	5.4	2.1	0.97	0.74	36	19	300	22	478	81		137	5	100	7.6	6.2		93	1.81	14			70	1.57	29.7		6.9		153	52	22.2137	36.8	102	24	90	40	0	0	0
314	M	66	2018	45.98	S	10.55	435	12.1	37.3	25.4	5.5	2.2	0.91	0.55	35	24	230	385	196	27		135	4.6	103				54	1.26	5.8			101	1.15	41.7	1146	9.4		174	55.5	18.3314	36.9	140	21	88	56	0	0	0
313	M	66	2018	41.95	S	7.43	373	10.7	35.5	11.2	6.4	2.2	0.56	0.45	23	9	159	53	492	43		141	4	105	8.7	3.4	2	63	8.44					1.19	74.2				170	63.3	21.9031	36.2	97	18	89	63	460	0	0
288	M	47	2018	44.62	S	20.68	377	10.9	35.2	43.4	5.7	2.1	0.36	0.17	1	3	166	25	181	24		138	5.3	98	8.5	7.3	2	45	9.32	2.7	110	124			34.9		8.6		170	79.3	27.4394	37.3	105	19	119	76	240	0	0
298	F	44	2018	45.54	S	12.81	486	13	43.2	25.2	6.5	3.1	0.9	0.31	11	9	247					135	4.6	100				28	1.2				332	1.08	37.1	1529	14.1	79	169.7			36.4	84	20	114	87	210	0	0
315	M	30	2018	41.06	S	0.17	302	9.3	27.6	0.9	4.2	1.4	5.07	4.13	164	85	1187	13022	159	19		138	4.4	107	6.6	5	2	52	1.75	2			143	1.31	57.2	736			182			37.3	94	20	91	62	0	0	0
200	M	67	2018	44.45	D	20.62	380	11.6	36.6	42.2	6	2.4	0.42	0.25	19	36	225	54	282	72		132	4.7	98	8.2	3		21	0.5				146						168			37.7	133	28	112	75	1050	0	0
208	M	79	2018	43.43	S	10.14	513	16.2	50.9	19.9	6.7	2.5	1.97	1.09	69	32	382	91	213	22		133	4	92	8.5	3.5		28	0.6	6.3			140	1.37	37.7		5.3		153	40.5	17.301	37.9	115	28	101	59	520	0	0
316	F	75	2018	49.74	S	25.59	346	11.4	37	22.4	5.3	2.2	2.99	2.48	32	9	420	155	165	16	588	136	4.6	100	6.3	6.6		46	7.79		137	216		1.04	30.9		36.7		148	45.1	20.5898	36	92		110	59	0	0	0
255	F	66	2018	44.75	S	2.81	398	12.8	39.1	20.9	7.4	2.4	1.29	0.6	59	28	226	117	273	20		131	4.3	92				63	0.87	6.5			136						156.9	47	19.092	36.7	130	17	138	99	0	0	0
318	M	69	2018	47.2	S	10.45	380	12.3	38	16.2	5.3	2.1	2.81	2.42	254	166	669	88		342		139	5.1	101	7.7	4.2	3.1	48	1.13					1.03	42.4	873			177	56.5	18.03	39.4	135	29	83	52	510	0	0
237	F	82	2018	40.62	S	8.36	344	10.9	31.4	22.9	5.2	2.4	1.01	0.69	33	15	507	140	159	23		133	4.1	100	7.7	1.8	2.2	32	0.68										153	49.3	21.0603	37.1	111	21	138	75	0	0	0
251	M	57	2018	45.97	S	10.44	322	9.6	28.8	15.4	5.2	1.8	0.47	0.26	79	32	542	275	132	19		139	4.1	102				76	6.12	7.6					63.7				174.7	60.7	19.8885	38	76		124	73	2100	2	0
220	M	66	2018	44.73	S	17.13	319	10.2	32.5	32	4.7	1.8	0.71	0.56	18	14	189	235	404	71		136	5.2	96	8.5	4.8	2.2	87	9.12	9				1.09	38.9				153	51.8	22.1282	36.5	71	10	120	49	1480	2	0
312	M	65	2018	40.23	S	0.05	243	7.9	24.3	0.5	5.4	2.5	0.3	0.11	78	108	152	471	141	34		139	4.6	105	7.8	3.1	1.7	26	1.22	2.5									177.4	69.3	22.0204	37	81	18	82	48	700	0	0
287	M	53	2018	52.48	S	0.85	233	7.7	23.6	1.4	4.4	2.1	2.08	1.23	18	15	519	50	454	278		151	4.3	116	8.2	5.4		70	1.48	9.7			118						166.3	52.1	18.8388	36.9	89	18	130	82	300	0	0
319	M	55	2018	45.77	S	20.19	455	13.5	41.3	46.7	5.3	2.2			13	16	206	115	382	63		137	4.1	98	7.7	3.2	2.4	16	0.85	5.4	120	97	122	1.23					158	69.9	28.0003	37.6	88	16	128	71	200	0	0
245	M	43	2018	41.17	S	5.89	445	15.3	43.4	21.4	7	3.6	0.8	0.31	39	50	156	154	256	43		132	4.4	96	9.4	2.1	1.9	18	0.9	4.8			191	1.18	39.8	1090	2.2		164.6	49.5	18.2703	38.4	98	20	119	62	195	0	0
320	M	59	2018	47.92	S	26.29	363	11.9	33.9	8.7	5.4	2.9	0.59	0.25	22	16	282	51	187	26	16	137	3.5	104	8.1	2.7	1.8	36	1.3	7.6	109	107	111	1.2	50	1511	32.2	68	167	68	24.3824	37.7	107	20	103	55	1600	0	0
321	M	35	2018	50.12	S	16.14	342	9.6	29.1	23.2	5.3	1.7	0.53	0.29	42	52	263		213	31		135	3.4	96	8	8.8	2.5	71	4.23	12.7			105	1.15	51.5		6.7		163	70.1	26.3841	37.4	100	11	115	84	195	0	0
207	F	92	2018	42.91	S	14.56	311	9.9	30	15	4.4	2	0.78	0.6	107	62	243	742	247	25		136	4.4	105	8	3.6		70	2.38	2.1			100						150	43	19.1111	36.7	78	24	118	41	0	2	0
217	M	64	2018	41.52	S	26.14	503	16.1	49	47	8.5	3.3	0.25	0.13	43	33	223	301	511	17		136	4.4	101	10.5	5	2.4	28	0.63	9.8	183	121	367	1.25	41.3	1204	3.8	107	169.5	75	26.1049	36.6	124	38	150	82	0	0	0
232	M	74	2018	42.16	S	15.46	333	10.1	32	19.9	6	2.6	0.95	0.72	35	11	512		401	242	124	134	4.5	103	7.4	7		85	5.43					1.14	41.4				157.6	62.9	25.3243	36.1	73	18	106	49	550	2	0
322	M	68	2018	43.14	S	17.05	464	13.1	38.4	25.2	6.8	2.6	0.86	0.39	33	20	227	306	239	28		129	3.9	92	8.4	1.9		37	0.96	6.3		108	234	0.92	34.8		2.4		180			39	93		126	43	960	0	0
233	F	67	2018	43.3	S	22.69	408	10.9	34.5	24	5.6	2.3	0.83	0.47	80	47	299	894	222	56	112	139	5.2	108	7.9	4.5	2	66	2.39	12.4			321	1.27	35.4		1.7		158	73.3	29.3623	37.7	98	15	131	52	1480	0	0
199	M	88	2018	44.95	D	27.08	259	8	24	5.2	3.4	1.5	2.29	2.01	613	140	2279	4639	561	46		141	7	109	6.3	7.2	2.1	79	2.94	11.1			94	1.23	59.2			42				36.5	86	15	110	33	640	0	0
205	M	57	2019	52.79	S	7.4	305	9.7	30.6	26.1			0.28	0.21	77	96	696	43	271	161		152	5.1	118	6.2	10.6	2.3	67	2.96					1.44	41.9	1153			162	70	26.6728	39.2	109	36	117	80	360	0	0
324	M	84	2019	46.79	S	8.25	421	13.5	40.7	9.3	6.2	2	1.11	0.68	135	80	637	495	172	23		152	3.9	115	7.7	2.4	3.2	33	0.98	5.1			158						164	53	19.7055	37	98	31	120	61	450	0	0
222	M	56	2019	41.15	S	20.4	361	10	32.2	45.9	5.2	2	0.43	0.22	12	23	151	107	263	66	28	135	5.1	102				16	1.44										169	63.8	22.3382	37.8	98	18	163	106	640	0	0
297	F	74	2019	45.99	S	6.26	335	8.5	29	23.7	5	1.8	0.91	0.69	59	36	291		755	157	55	138	5.6	100				76	3.78					1.05	36.3				149	45.1	20.3144	36.6	92	16	92	56	0	0	0
325	M	54	2019	53.89	S	9.21	473	14.4	42.1	15.9	6.2	2.6	0.36	0.17	71	47	448	2961	128	66	47	135	3.1	102	8	1.4		19	1.12	5.4		194	124	0.93	36.4		6.7		171	78.7	26.9143	40.1	125		165	100	1110	0	0
327	F	72	2019	45.9	S	44.26	481	13	41.9	53.2	7.5	2.4	0.29	0.13	11	8	254	188	449	11		152	3.5	108	10.3	2.6	2.5	48	0.87	14.4			243	0.94	29.8							37.4	132	18	140	68	0	0	0
326	M	83	2019	46.95	S	16.14	347	12.3	35.1	7.3	4.7	2.4	1.06	0.64	210	420	472	1198	250	40		159	4.6	126	7.4	5.2	3.6	161	2.74	13.6									168			37.3	119	32	122	62	不明	0	0
317	M	49	2019	41.89	S	0.02	284	8.4	22.6	0.6	5.2	1.8	1.41	1.56	218	95	979	183	1562	541		139	4.3	106	9.2	5.1	2.2	57	2.74	5			133	1.56	67.4	833	8	111	168.9	55.7	19.5252	38.2	115	20	116	64	250	0	0
202	M	71	2019	42.34	D	7.83	311	9.1	25	13.9	5.2	1.6	4.41	3.9	738	602	964	103	2426	358		129	6.9	98	8.1	8.9		162	8.73										158	53	21.2306	36	95	28	116	44	2000	0	0
329	M	77	2019	44.96	S	2.16	466	15.9	43.3	16.8	5.4	2.6	1.88	1.01	46	22	196	988	129	157		134	3.1	100	8.2	1.8	1.6	17	0.62	4.2	109	87	181						170			39	140	22	144	90	855	0	0
330	F	90	2019	44.01	S	11.02	329	9.2	27.1	26.4	4.4	1.5	0.39	0.21	41	25	242	267	155	8	21	135	3.6	102	7.3	3.9	2.4	44	2.69	3.7			196	1.15	39.7	1096			145	38	18.0737	37.1	120	34	103	57	0	0	0
267	F	82	2019	47.93	S	5.87	448	10.2	32.3	16.3	6	3.1	0.77	0.41	33	21	320	371	156	48		133	4.3	98				48	1.26	5.4			121	0.89	28		8.3		141.5	45.3	22.6248	36.9	95	18	151	68	0	0	0
280	M	52	2019	42.56	S	0.02	275	8.4	23.5	2.3	4.1	1.2	4.21	3.62	62	3	617	213	207	82		144	4.5	109	5.7	6.7	1.9	142	4.9	9.2			150						173.4	72	23.9461	38.8	133	24	124	76	0	0	0
331	M	49	2019	42.22	S	10.37	566	17.3	50.8	20.2	5.4	2.4	0.58	0.25	12	10	177	159	128	17	75	137	4.4	105				37	0.87				149						182	89	26.8687	37.7	127	18	141	101	58	0	0
203	M	61	2019	47.83	D	15.44	259	7.7	24	32	5.3	1.9	2.19	1.97	37	8	304	2007	487	114	100	134	4.5	98	8	6	2.2	51	7.23					4.11	86.3	1426			166.3	57.5	20.7914	37.3	92	16	125	64	480	0	0
204	M	86	2019	44.82	D	12.72	357	10.8	33.4	13.5	4.7	1.6	0.47	0.21	42	15	2633	84	296	22		134	5.1	98	7.5	5.4		80	4.44	7.8				1	42.5				160	67.2	26.25	37.4	81	19	86	45	400	0	0
231	F	84	2019	45.68	S	14.28	380	10.8	33.9	18.8	4.9	2.5	0.66	0.24	31	12	191	376		20		143	4.4	108				30	1.99	6.5				1.5	44.6	763	14.1		150	50.5	22.4444	37.5	97	25	146	57	0	0	0
323	M	64	2019	44.37	S	20.09	406	9.3	27.8	32.1	7	2.7	0.27	0.07	17	16	334	288	445			145	4.8	96	8.6	2.3		38	7.05	3.1									180	105	32.4074	38.6	85	16	136	79	90	0	0
328	M	53	2019	42.33	S	0.02	242	7.6	23.2	1.2	6.1	2.5	1.18	0.77	18	6	321	14	189	52	95	158	4.3	122	9	4		35	0.81	3.5			185	1.34	72.6	1092			169.6	57.2	19.8859	38.4	136		131	85	0	0	0
332	M	87	2019	45.88	S	6.12	452	13.5	38.8	9.4	5.1	2.4	3.25	2.64	64	127	260	418	360	126	51	136	3.7	100	8.3	3.2		44	1.62	8.8				1.02	34.6				162	60.2	22.9386	38.3	95	20	104	54	940	0	0
333	M	60	2019	42.66	S	17.4	268	7.9	24.3	25.9	5.4	2.3	1.1	0.45	19	12	229	391	117	15		140	4	103	8.8	1.9		32	0.54	3.4				1.03	35.7				172			38.3	72	16	136	76	800	0	0
252	F	89	2019	42.95	S	30.17	423	13.8	37.9	34.2	6.1	2.6	0.51	0.22	32	45	350	647	280	18	96	154	4	115	9.5	8.1	2.8	93	2.14	13.3			141	1.14	41.9				138	32.5	17.0657	32.8	60	24	156	77	0	0	0
201	F	82	2019	41.48	D	6.12	479	14.3	42	25.9	5.6	2.6	0.22	0.15	41	20	375	125	286	23	1110	130	6.1	95	7	8.4	3	120	2.09	9.7	62	74	338	1.03	33.3	846	3.8					36	82	32	88	45	0	2	0
209	M	58	2019	43.74	S	8.26	329	9.9	30.1	18.6	6.2	2.5	0.46	0.24	29	27	175	528	283	113	98	137	4.2	104	7.7	2.1		10	0.82	7.1									167	85	30.478	39	115	32	126	81	20	0	0
259	M	53	2019	45.12	S	13.21	484	14.4	44.2	22.3	6.6	3.2	0.64	0.25	10	10	175		159	23	203	134	4.8	98				14	1.03										175	64.1	20.9306	36.7	124	10	82	61	20	0	0
242	M	71	2019	47.05	S	4.48	412	10.7	36.7	3.4	4.6	1.4	0.78	0.61	22	14	687	36	132	67		138	4.5	101	7.5	5.9	1.8	42	3.17					1.53	59.9				171	77.5	26.5039				104	47	1000	0	0
336	M	62	2019	42.85	S	10.58	274	8.3	25.6	15.2	5.2	1.8	0.73	0.49	23	12	419	85	190	26		141	4.7	104	7.6	4.3	2.5	39	1.56					1.09	38.8	803			176	56.2	18.14	38.2	134	25	136	62	180	0	0
334	M	87	2019	42.14	S	12.83	348	10.1	32.8	14.8	5.9	1.5	0.2	0.09	30	13	372	161	384	17		155	4.4	119	7.2	4.4	2.3	74	2.2	13.3			123						164			36.6	91	17	127	77	2600	0	0
337	F	84	2019	41.54	S	13.44	312	8.7	26.6	38.6	5.9	1.8	1.47	1.15	273	140	461	15	1742	368	45	134	5.2	93	7.6	6.7		60	2.88	11.8				0.97	41.9	812	8.5		146			36.9	64	18	112	41	0	2	0
238	M	83	2019	41.18	S	8.37	432	12.7	38.1	19.4	5.8	2.2	0.69	0.41	91	52	586	1168	170	38	114	141	3.8	104	7.6	3.5		44	2.67	7.1			327	1	31.6				156	56.8	23.3399	38	124	33	119	64	700	0	0
338	F	79	2019	47.9	S	16.14	298	9.2	27	4.7			4.93	4.15	625	22	1828	11731	853	29		137	4.5	105	7.5	4	2.4	39	3.19					1.03	40.5	758			149						140	65	0	0	0
1	F	82	2020	51.68	S	13.97	336	10.9	31.1	7.4			0.71	0.43	268	154	880	8169	318	23		144	4	113	6.5	4	2.7	66	2.2					0.91	34.5	806													0
2	M	62	2020	51.21	S	6.22	245	9.1	23.5	4.1		1.7	1.26	0.77	84	24	480	594	407	79		140	2.8	100	5.6	3	2.5	45	3.44		98			0.99	35.9	762	6.5												0
3	M	78	2020	50.02	S	10.99	378	12.1	35.2	20	6.3	2.7	0.91	0.45	22	14	209		254	37		135	4.2	101	7.7	2.4	1.8	49	2.16																				0
4	M	48	2020	49.72	D	0.94	258	7.9	24	4.8		2.3	1.53	1.19	48	14	6144	98	270	84		149	5	109	7.4	8	2.9	78	1.94	13.6				1.28	50.2	625	343	58											0
5	F	57	2020	47.54	S	13.14	436	12.5	37.3	26.2	5.8	2.6	1.75	0.85	80	82	197		282	127	13	141	3.4	103	8.4	3	1.8	11	0.59	1.9	278		183	1.25	43.9	1390	3.2												0
6	M	47	2020	46.39	S	2.11	265	8.2	24.6	8.1	3.8	1.4	0.45	0.31	19	13	460	29	1427	545		139	4.1	106	6.7	3.7	1.2	22	1.24	8.2			99																0
7	M	60	2020	46.28	S	23.37	464	13.9	44.6	51.6	8.8	3.3	0.35	0.19	19	20	165	17	320	31		132	6	98	9.7	6		35	1.51				377	1.24	43.3	963													0
8	M	66	2020	44.91	S	20.19	422	13.4	38.7	27	5.4	2.3	0.7	0.48	17	23	158		219	52	10	137	4.5	101				61	1.74							882	12.8												0
10	F	66	2020	44.57	S	35.01	290	8.2	24.3	3.7			2.85	2.36	65	59	1570	753	451	104		138	5.2	105	7	6.2	2.4	79	6.8	10.2				1.08	32.6	809													0
11	F	76	2020	44.34	S	4.22	508	15.8	48.8	16.8	7.1	2.5	1.29	0.66	22	20	211	25	337	79		139	4.8	100	8.8	4.3		26	0.82	4.7			95				5.2												0
12	M	68	2020	43.99	S	19.07	352	10.6	32.5	2.4	6.5	2.7	1.22	0.46	96	13	4661	398	1168	30		138	6	100	9.7	3.2		56	1.61	9.2							149.5												0
13	M	77	2020	43.5	D	21.37	263	9	27.4	8.9	3.8	1.4	0.71	0.48	51	31	287		210	32		148	3.3	109	7.2	5.3		52	2.66	5.1			114			1047	6.1												0
15	M	64	2020	42.53	S	0.02	240	7.1	20.8	1	4.6	1.8	1.92	1.63	39	10	292	211	407	159		149	4.6	121	7.6	5.5	2	69	3.08	6			169																0
16	F	68	2020	42.5	S	18.16	471	14.4	39.7	7.3	6.7	3.3	0.9	0.47	32	24	332	301	264	47	110	128	3.9	92	8.3	5	1.7	42	2.01	7.7			99		40.8	863													0
17	M	76	2020	42.29	S	27.38	424	13.5	39	34.7	6.2	2.3	0.85	0.43	32	17	220	895	164	31		137	4	99	8.2	2.9	2.3	26	0.93					1.15	37		4.7												0
18	M	62	2020	42.05	S	38.71	429	12.7	40.2	35.4	5.4	1.1	1.08	0.92	47	41	236	50	360	41	18	135	6.5	101	8.3	9.3	2.7	134	9.11	10.8			183	1.22	32.4	1373	49.7												0
19	F	88	2020	41.93	S	2.31	334	10	29.1	13.3		3.6	0.5	0.23	23	15	424	145	74	14		139	3.7	103	8.3	2.8	1.7	43	2.28																				0
23	F	60	2020	40.68	S	56.08	338	9.9	30.3	2.2	6.3	2.6	0.41	0.19	30	23	1314	18	411	118		134	4.1	95	8.8	4.2	1.6	15	0.55	4.2																			0
24	F	41	2020	40.53	S	0.96	328	8.7	26.5	20.8	6	2.5	0.34	0.15	21	13	124	371	127	52		139	4	105	7.7	2.1	1.7	11	0.68	3.1			99																0
25	F	62	2020	40.33	S	19.79	342	10	31.6	28.4	7	2.3	0.38	0.25	20	14	275	28	1366	117		134	3.7	95				27	5.23				232	3.94	89.3	911	3.4												0
26	M	64	2020	40.23	S	14.55	351	10.7	31.5	35.4	5.5	2.3	0.87	0.5	56	94	242		250	178	71	139	4.3	99	7.7	2.7		14	0.85	2.2			145																0
28	M	36	2020	40.02	S	23.06	422	14.5	40.4	21.7	6.5	2.7	0.54	0.38	53	38	520	374	488	600	26	131	3.7	91	9.1	2.6	2.4	37	1.05	6.9	114	191		1.1	39.3		3.6												0
9	M	77	2020	44.9	S	18.2	423	12.6	37.2	6.6		2.5	0.46	0.25	22	21	316	129	201	41		135	3.6	102	7.2	4.8	2.6	55	2.19					1.05	37.1	1270													0
14	F	68	2020	42.6	S	14.55	420	12.5	37	7.6		1.8	0.28	0.11	19	15	362	40	491			137	3.9	105	7.5	3.6		47	1.31	10.4	257	281	321	0.95	34.8	1256	4												0
20	M	90	2020	41.67	S	28	304	9.5	28.1	33.2	5.5	2.2	0.65	0.41	32	13	197		555	89		137	3.7	102	8.5	3.6	1.7	16	1							869	3.6												0
21	F	72	2020	41.61	S	11.09	336	10.3	30.2	15	6	2.7	0.92	0.66	27	16	231	37	189			138	4.1	108	7.8	6.4		99	7.23	6.3				0.99	37.5														0
27	M	81	2020	40.02	S	18.26	382	11	33.3	23.9	6.8	3.2	0.61	0.34	12	7	243	23	210	13	35	134	5	102	9.1	7.4	2.4	56	3.71	6.1			112	1.09	38.1		6.6												0
22	M	49	2020	41.59	S	12.52	441	14	42	28.6		2.9	0.55	0.21	23	28	196		169	29		133	4.4	97				19	0.82																				0
[truncated: 26 more columns]

## Sheet: 2004_2017 Training
Anonymity No	Sex	Age	Year	CRP	72-h Outcome	WBC	RBC	Hb	Ht	Plt	TP	ALB	T-BIL	D-BIL	AST	ALT	LD	CK	ALP	Gamma-GTP	AMY	NA	K	CL	CA	IP	MG	BUN	CRTNN	UA	T-CHO	TG	Glu	PT-INR	APTT-sec	Fibrinogen	D-dimer	AT-3	Height cm	Weight kg	ＢＭＩ	Body temprature	Pulse rate	Respiratory rate	sBP	dBP	Brinkman index (Nonsmoker 0)	CHF（2）	Dementia（2）
6	M	76	2004	42.02	D	0.17	272	8.5	25.1	2.1	4.4	1.6	1.57	0.81	26	25	198		156	32	81	137	3.6	107	7	1.6		20	0.56	1.7			70			538	8.6		161	54.7	21.1026	37.8	140	30	120	68	400	0	0
7	M	45	2004	52.71	D	5.2	521	15.9	47.0	5.6	7.3	3.9	5.29	3.36	396	181	999	14080	148	105	120	135	4.2	88	6.8	11.9		76	9.12	8.6	166	199	110	1.39	54.5	370	11.8	48	170	68.6	26.9258	35.4	72		50		440	0	0
80	M	68	2004	41.62	S	11.72	413	12.7	39.3	22.8	5.8	3	1.21	0.56	26	24	158		525			139	4.1	103				41	1.94	4.8	143	149	97						164.8	72.7	26.7683	37.2	80		108	65	940	0	0
32	M	47	2004	51.44	S	8.26	480	14.8	44.5	10.4	5	2.8	12.8	9.06	35	63	698	334	175	288	478	140	3.5	102	7.8	1.2		20	1.16		111		225	1.38	40.9		17.1	76	164	70.1	26.0634	38.6	160	16	150	60	20	2	0
48	M	53	2004	41.96	S	7.66	346	9.7	30.5	20.7	5.9	3	0.37	0.09	20	11	347	164	197	13		136	5.3	96	8.3	5.2	2.2	60	9.85	6.6			83	1.07			2.5		171	61.6	21.0663	36.8	90		140	88	1250	0	0
66	F	68	2004	58.55	S	7.7	282	8.3	24.3	2.3	5.5	2.9	0.93	0.42	112	27	3689		1237	442		142	3.9	94	8.1	2.9		16	0.35	4.9				1.62		689	8.3		148.6	45.65	20.673	39.5	88		104	50	0	0	0
72	M	68	2004	44.89	S	3.23	459	12.7	39.8	23.6	3.8	1.7	0.9	0.62	13	12	128		233	68	8	147	4.6	109				48	0.55					1.52	43.9	705	5	77	169	64.3	22.5132	36.4	100		160	88	960	0	0
73	M	50	2004	43.04	S	11.06	396	13.1	38.4	14.7	6.1	2.8	0.98	0.56	32	21	312	19		541	39	141	2.8	104	7.9	2		36	1.11				261	1.18	31.2	875	23.3		165	48.2	17.7043	37.6	131	16	126	76	600	0	0
75	F	44	2004	40.6	S	10.57	414	12.5	37.9	31	7.2	4	0.75	0.18	68	23	303	4933	166	42	926	139	3.2	101	8.6	2.6		29	0.77	7.7			137	1.57	36.8	807						37.9	136	24	116	82	0	0	0
76	M	47	2004	40.39	S	19.12	520	16.1	48.5	34.8	6.5	4.1	0.74	0.26	651	199	1681	38180		45	420	156	3.4	113	9	2.6		48	3.04	11.7			176	1.59	28.4	629	6	46	165	64	23.5078	38.6	132	30	88	60	0	0	0
77	M	57	2004	41.22	S	11.3	366	10.3	30	17	5.4	2.8	0.99	0.45	971	196	1923	50219	297	93	51	135	3.2	92	6.6	6		42	5.05	9.2	115	147	149	1.25	29.6	657	6.6	47	157	80	32.4557	37.3	112	17	124	80	0	0	0
50	M	53	2004	43.74	S	12.7	379	11	34.6	22.3	4.7	2.5	0.76	0.45	70	51	349	2005	235	61	165	142	4.4	107	5.9	3.6		50	2.21					1.57	35.1	776			165	82.3	30.2296	37	140	34	80	56	0	0	0
58	M	55	2004	49.91	S	13.53	468	15	44.9	28.5	7.6	4.4	1.59	0.49	11	10	192	27	325	224	102	134	4.6	90	9.5	3.6		19	0.76	7.1	201	162	303	1.13	30.6				163.1	56.7	21.3145	36.8	65		125	72	1400	0	0
78	F	43	2004	44.97	S	9.72	325	10.4	32.1	20.7	5.2	2.7	0.43	0.23	19	24	345					140	3.4	105	8	1.6		32	1.13	8.3	125	162	250						158	96.9	38.8159	39.8	112	28	104	65	460	2	0
79	M	64	2004	45.87	S	18.93	324	9.9	30	17.7	5.2	1.9	2.88	2.11	36	25	308	501	357	140	42	138	4.3	103	6.4	8.2		67	2.4	5.5	87	239	137	1.07	40.4		8.1	51	168	88	31.1791	38.2	162	13	126	90	840	0	0
74	F	74	2004	44.9	S	0.47	242	7.8	21.9	4.2	6.2	2.8	1.12	0.31	9	6	273		181			129	3.6	83				18	0.5										139	36.5	18.8914	38.8	84		104	60	0	0	0
94	M	88	2005	44.09	D	7.09	439	15.2	45.3	19	4.6	1.5	0.45	0.23	1138	890	3301					140	4.2	102	7.9	7.7		103	2.96				122	1.62		477		59	159	47.5	18.7888	36.5	80		140	72	0	0	0
93	M	57	2005	55.69	D	16.24	397	12.5	38.2	21.5	6.9	3.3	5	3.72	33	51	661	63	291	292		139	4.1	101	9.1	4.1		71	1.77	4.7			226	1.34	45.1	519	29.5	69	170	66.6	23.045	38	110		90	70	740	2	0
2	M	78	2005	40.14	D	22.89	286	8.2	26	25.7	5.1	2.1	0.68	0.3	25	13	188			16		134	3.7	99				26	0.72											67.6		37.4	124		130	76	0	0	2
81	M	47	2005	42.43	S	5.67	560	15.7	46.9	10.6	6.4	3.5	1.61	0.5	60	55		268	277	52	39	132	4.2	94	7.6	2.8		18	0.78		152	157		1.26	37.9				181	73	22.2826	37.4	96		132	80	540	0	0
82	F	42	2005	47.35	S	28.16	474	13.5	40.8	48.4	8	3.4	0.35	0.09	17	11	389	45	384	23	20	129	4.7	95				10	0.37	9			386	1.53	37.4				150	46.1	20.4889	36.4	96	34	116	65	0	0	0
57	M	66	2005	42.3	S	12.87	422	14.4	42.5	13.3	6.7	3	0.95	0.35	21	17	130	18	178	24		138	4.8	103				37	1.03	4	107	157	117						171	64.7	22.1265	36.6	94	25	92	57	0	0	0
87	F	75	2005	42.51	S	10.3	356	10.4	29.3	25.3	6.1	2.4	0.53	0.23	18	10	203	61	267	12		128	3	92	8.1	3.8		88	2.04	9.9			264	1.16	36.4	910	12.9		155	51	21.2279	37.2	105		100	60	0	0	0
51	F	65	2005	58.27	S	22.77	365	12.1	35.8	36.2	8.1	3.6	0.93	0.58	36	72	256		633									25	0.96	4.1	226	176							150	54	24	37	100		98	51	0	0	0
30	F	57	2005	42.91	S	0.18	209	6.9	19	4.3	4.4	2	1.12	0.69	12	8	124		318	130	6	133	2	95	6.3	2		14	1.1					1.28	47.4	705	2.9	41	154.8	56.4	23.5362	38.3	90		116	60	0	0	0
85	M	72	2005	43.62	S	1.01	143	4.6	13.4	29.7	5.5	2.3	2.72	0.97	20	30	272		327	16		149	3.5	107				99	1.9					1.55	26	855	2.7	75	171	44.35	15.1671	37.1	84		118	72	1000	0	0
44	M	45	2005	46.2	S	42.72	261	8.1	24.1	31.4	4.6	2.5	1.45	1.21	38	21	515	13	639	1694	59	138	4.3	97	9.2	3.9		36	1.35				148						175	53	17.3061	36.4	112	30	132	40	0	0	0
95	M	66	2005	46.14	S	8.15	278	8.8	26.2	3.7	4.6	2.5	0.69	0.4	352	76				12	58	136	3.3	100				18	0.95					1.17	72.5		4		164	65	24.1672		90		85	40	920	0	0
90	M	55	2005	49.89	S	15.38	487	16.4	49.0	13.6												156	4.1	121				35	1.85											69		39.3	90	12	95	92	1850	0	0
3	M	79	2006	44.12	D	13.67	322	11	33.6	36.6	6.1	2.4	0.7	0.42	53	34	294	492		17		130	5.7	97	8	9.8		72	1.8	8.8	56		456	1.45	37.5		12.8		163	50	18.8189	35.3	105	20	64	42	0	0	0
107	M	76	2006	40.99	D	15.89	401	13	37.7	10.7	5.8	2.2	1.07	0.53	55	25	578	205	409	37	68	144	3.9	112	8.3	2.7		19	1.26					1.14	52.3	875	26.2	46	169	61.1	21.3928		56		137	77	0	2	0
92	M	66	2006	45.1	S	19.59	283	7.8	23.4	43.3	4.5	1.6	0.33	0.18	12	5	132		334		11	139	3.3	92	7.6	4.3		44	1.84										174	46.3	15.2926	36.3	98	14	114	70	920	0	0
97	M	64	2006	41.72	S	14.1	360	10.6	30.3	16.8	5.6	2.7	1.05	0.4	40	23	320	1404	181	25	29	137	3.3	100	7.8	2.5		29	1.67					1.31	42.1				161	75.4	29.0884	38	100	13	116	72	1100	0	0
40	F	52	2006	49.49	S	19.04	196	6.4	18.7	16.2	4.4	1.2	0.32	0.19	281	112	1442	19277	367			139	2.8	94	5.2	9.5		65	4.47	10.8									153.6	49	20.7689	38.1	82	20	126	78	0	2	0
86	M	62	2006	43.18	S	0.07	258	8.8	24.5	1.2	5.8	1.9	0.58	0.33	11	15	92		94	11		131	4.5	99	8.2	3.4		24	1.01	5.5									172.5	54.25	18.2315	38.1	130		84	56	1680	2	0
41	M	54	2006	42.32	S	3.47	223	7.9	22.9	11.5	4.2	1.9	1.14	0.64	23	21			130	104	31	140	3.2	109				14	0.86										162	54.55	20.7857		94		106	64	740	0	0
45	M	72	2006	52.17	S	23.19	491	15.2	42.4	16.9	5.2	2	0.85	0.59	23	30	545	58	454		57	129	5.3	88	7.5	6.1		106	7.64		117		140	3.43	59.1	982	10		179	82.6	25.7795	36.4	116		150	70	0	0	0
29	F	72	2006	46.48	S	11.35	326	10	30.4	29.4	4.8	1.6	1.08	0.71	19	16	136	57	193	14		134	2.8	97	7.5	4		21	0.83	3.4			68						155	72.7	30.2601	38.9	126		80	46	0	0	0
64	F	69	2006	47.15	S	0.15	255	7.4	20.9	1.3	4.6	1.5	1.82	1.11	56	38	1115	11	494			141	3.2	111				24	0.26	2.6									144	47.9	23.0999	38	125		104	75	0	0	0
106	F	82	2006	41.87	S	5.76	401	12.5	36.4	35.6	5	2.4	0.58	0.26	19	15	135	175	155	24	446	139	3.9	104	8.3	4.6		42	2.1	8.9	113	56	157	1.17	37.2	851	19.3		145	39	18.5493	37.4	96	24	140	60	600	0	0
96	M	33	2006	44.96	S	15.7	247	7.9	22.6	13.3	6.8	2.6	0.69	0.55	17	23	140	20	481	247	110	138	4.1	102	10.2	4.6		32	2.02	6.1	134	85	169	1.28	43.5	829	2.9	99	185	54.9	16.0409	37.1	112		130	86	0	0	0
99	M	62	2006	48.85	S	10.52	409	13.3	36.5	8.2	5.9	3	1.43	0.59	206	66	1327	1611	174	24		138	3.9	99	7.5	3.4		26	1.12	5.1	135	112							167	58.6	21.0119	37.8	100		100	80	840	2	0
101	M	77	2006	47.33	S	11.75	328	10.3	28.9	8.7	5.2	3.2	1.24	0.76	99	41	551	2135	149	56	183	140	4	100	8	2.5		25	1.36					1.16	43.9				150	48.3	21.4667	37	96	21	116	80	570	0	0
104	F	42	2006	41.67	S	17.43	513	14.6	41.9	19.5	5.5	2.3	0.93	0.41	39	34	355	1608	236	46		135	3.5	102				33	2.73	9	124	165	473							73.6		37.9	108		120	66	340	0	0
9	M	72	2007	45.79	D	12.93	343	10	30.7	86.5	6	2.3	1.3	0.98	28	18	255	32	712	133	35	141	5.6	98				56	1.4				116						154.7	48.2	20.1403	37.1	100		117	98	520	0	0
5	M	44	2007	43.15	D	0.07	250	7.9	22.7	0.6	5	1.7	1.58	1.24	2841	1531	7232		106	102		137	4.3	103	7.8	3.5		57	3.07	7.8				3.05	61	534	32.2	46	172	89	30.0838	38.3	130		110	84	460	2	0
12	M	91	2007	45.07	D	18.13	378	11.7	36.7	30.5	7.1	2.2	0.55	0.34	15	7	139		270			133	4.8	90	8.3	5.9		95	2.83	8	102	106	322						163	48.2	18.1414	37.5	116	30	123	62	0	0	0
10	F	77	2007	41.49	D	0.42	268	8.1	23.3	5.8	4.3	1.9	0.86	0.65	23	13	206		188			128	3.9	94	8	2.4		37	0.68	3.8				1.56		536	7.4	43	155.7	55.3	22.8112	36	112		124	70	0	2	0
13	F	69	2007	42.53	D	16.85	342	10.6	32.5	44	6.6	1.9	0.51	0.28	20	19	360		400	78		136	4.6	102	8	6.7		58	1.45				192	1.19	30.2				146.6	57.8	26.8943	36.6	126	44	110	62	740	0	0
8	M	74	2007	43.79	D	28.95	380	12.3	37.3	19.8	4.7	1.3	0.51	0.33	24	17	269	20	264	47	22	146	5.6	105	7.8	3		42	0.85										175	68.6	22.4	37.4	109	30	110	65	300	0	0
14	M	81	2007	49.21	D	8.03	355	11.2	35.6	44.2	5.9	2.3	0.36	0.17	23	9	192	136	245	11	41	142	4	109	7.9	7.1		42	0.96	6	114	47	76	1.17	51		9.4					36.5	150	30	145	120	1220	0	0
11	F	83	2007	42.48	D	13.42	348	10.2	30.1	24.1	5	1.7	0.94	0.56	25	35	178	23	247	70		137	3.4	100	8.2	2.9		8	0.48	3					60.6				149	46.4	20.9	38.2	95		142	69	0	0	2
70	M	59	2007	40.51	S	15.75	415	14.6	40.9	12.9	6.9	2.7	2.44	1.47	247	136	506	360	306	73		126	4.9	83				91	3.48	13.7	154	122		1.53	56.2	289	129.1		160	54	21.0938	37	70		88	58	0	2	0
109	M	52	2007	64.85	S	5.25	495	16.6	48.8	45.4	6.4	2.5	0.27	0.16	37	16	278	210	180	14	127	138	4.5	101	9.8	8.1		59	5.66	10	97	109	120	1.24	55	959	24.7	32	170	57.9	20.0346	38.2	138		160	78	0	0	0
100	M	64	2007	41.48	S	0.26	364	10.8	32.7	17.6	6.1	2.7	0.56	0.22	16	14	165		163			130	3.6	92	8.3	2.3		24	0.79										163.4	45.3	16.9666	36.5	83		110	70	2640	0	0
112	M	73	2007	42.31	S	13.87	396	9.7	28.5	9	5	2			307	127	914	8832	340	14	148	147	4.1	111	5.4	7.6		154	3.71	14.6			176						168	64.6	22.8883		109	32	89	55	0	2	0
110	M	56	2007	44.34	S	25.43	478	15.2	44.9	33.7	5.3	2.1	1.16	0.69	30	27	294					133	5.2	99				20	0.92										172	70.3	23.7628	36.5	68		114	70	0	0	0
54	F	57	2007	49.58	S	10.92	351	11.8	33.5	36.1	4.5	1.8	0.29	0.11	41	17	427	8	183			137	4.2	103	10	7		48	1.5	9.6	175	121							149	43.4	19.5487	37.1	100	36	102	61	105	0	0
63	F	67	2007	43.66	S	21.22	481	15.2	44.3	22.3	7	3.5	1.57	0.66	21	13	336		218		21	135	4.5	96	9.3	2.3		17	0.67	4.1									155.5	58.3	24.1106	37.8	93	19	146	73	940	0	0
102	M	43	2007	43.94	S	11.02	324	10.3	33	27.7	7.6	2.1	0.41	0.14	12	20	336		605	211		134	5.3	90	11.2	2.8		24	0.49										176	70	22.5981						660	0	0
27	M	78	2007	40.84	S	21.3	439	14.3	40.7	30.1	6.9	3.2			39	40	198		245	55		137	3.9	98	8.9	3.1	2.3	29	1.27	5.7	163	109	184						162.5	63.1	23.8959	37.8	91		105	60	0	0	0
118	M	60	2007	43.99	S	16.92	513	16.2	46.9	1.5	5.1	2.3	3.34	2.31	116	87	710	543	187	57		143	3.9	111	7.5	1.7		76	3.26	9.7			200	1.14	51.3	555	37	72	171	80.9	27.6666	38.3	170	34	113	73	800	2	0
117	M	60	2007	42.1	S	6.55	467	15.7	45.3	20.5	4.7	2.3	1.03	0.37	33	16	370	28	135	19		134	5	99				29	0.97					1.34	48.6	807	5.2	61	172	65	21.9713	37.6	82		102	50	0	0	0
120	M	71	2007	46.38	S	17.9	464	14	40.8	33.7	6.9	2.6	0.99	0.38	51	22	688	299	261	78	28	136	5	99				19	1.38	7.5	136	147	125	1.28	53.8				153.7	58.9	24.9326	36.2	133	42	240	100	2200	0	0
119	M	87	2007	44.07	S	11.72	322	10.1	28.8	22.4	5.3	2.1	0.62	0.28	41	19	206	928	170	15		130	4.2	95				30	1.12										165.5	61	22.2707	35.8	84		120	70	0	0	0
121	M	59	2007	41.09	S	12.55	390	12.5	35.7	10.8	5.3	2.6	2	1.58	25500	6008	18000	4225	207			137	3.8	99	7.5	4.9		39	4.21				145	3.48	35.2	512	30.1	56	168	87.4	30.9666	38.6	110	20	80	48	4000	0	0
114	M	78	2007	51.02	S	17.58	373	11.3	32.4	6.2	5.3	1.9	4.85	4.1	151	81	341	1242	281	65	145	138	3.8	104	9.1	1.7	2	28	1.59				126	1.34	68.8			71	161.5	78.2	29.9821	36.7	82	24	136	72	0	0	0
123	M	65	2007	45.78	S	19.64	410	12.8	37.5	36.4	5.6	2.2	0.94	0.53	21	12	188		282	37	29	135	4.4	101				16	0.69										167	70	25.0995	37	112		152	92	900	0	0
56	F	61	2007	46.66	S	6.37	267	9.2	27.5	1.1	6.3	2.3	0.97	0.76	550	384	504	468	201	25	246	140	4	108	6.6	5.9		41	1.93	7.9	75	106	90	1.93	48.3	643	26.4		145	39.1	18.5969	36.2	120	35	74	46	0	0	0
89	M	61	2007	42.5	S	27.93	417	13.6	38.8	16	5	2.4	0.8	0.39	63	31	186		261	44		130	4.5	97				35	4.18					1.5	70.6				170	58.6	20.2768	37.6	120		98	70	1640	0	0
111	M	51	2007	44.41	S	18.14	527	12.1	39.2	30.9	6.1	2.2	0.48	0.3	22	11	156	45	529	64		137	4	98	10.5	2.7		22	5.02	2.9	107	336	222	1.2	40.3	1025	6.5	70	170	64.2	22.2145	37.9	115	18	106	70	620	0	0
115	M	45	2007	54.59	S	0.1	228	7.3	19.9	2.5	6.9	3.4			13	20	167		328	128		137	4	101				10	0.61					1.39	60.5	1241	1		158.8	67.9	26.9258	39.9	128		130	70	900	0	0
125	M	82	2007	49.94	S	25.5	440	12.8	37.0	27.7	7.1	2.6	0.47	0.23	17	18	195	170	365									25	0.82	4	127	74		1.24	49.6				152	51.3	22.2039	37.8	62		136	76	0	2	0
126	F	60	2007	45.13	S	30.35	447	13.4	38.4	21	6.5	2.4	0.34	0.12	36	34	270	39	364			134	3.8	105	8.6	1.9		54	1.86	7.2	157	74	121			1136			142.5	38.3	18.8612						0	0	0
108	F	53	2007	55.21	S	20.31	273	7.5	23.8	71.6	6.1	1.5	0.79	0.43	53	83	692		1679			136	4.1	96				19	0.49				296						146.2	52.3	24.4685	35.9	114	24	114	60	0	0	0
113	M	62	2007	58.6	S	16.46	388	11.3	33.7	20.2	6.2	2.2	0.42	0.21	24	16	401		637			130	4.4	89	7	3		38	1.42	6		122							166.5	57.9	20.8858	37.1	107		112	78	800	0	0
128	M	80	2007	41.02	S	3.88	255	9.1	26.6	14.2	3.7	1.2	1.99	1.59	59	62	182		135			133	4.1	102				41	0.93				128						163	54.3	20.4374	36.9	130		114	58	1000	2	0
129	M	66	2007	51.87	S	21.18	356	11.5	33.6	20.9	5.8	2.8	0.72	0.51	678	882	702	324	225	30		141	4.2	105	8	5.9		60	2.07	8.4	83	47	140	1.92	48.2	668	16.9		163	65.9	24.8033	39.2	160	31	105	63	0	0	0
124	M	25	2007	41.95	S	0.12	265	7.7	23	2.9	6	2.9	0.41	0.25	37	45	121	10	1007			141	3.6	103	8.4	4.2		25	1.9	6.3				1.23	41.2		24.5		169.6	59.7	20.755	36.9	108		134	85	100	0	0
131	M	71	2007	51.3	S	25.67	327	11.1	35.1	33.2	6.7	2.5	0.81	0.68	30	25	124	22	388	33	25	141	5.4	102	8.8	5.8		78	10.63	5.5	118	102	177	1.23	40.9				160	51.2	20	36.7	113	28	96	59	0	0	0
132	M	68	2007	48.59	S	23.18	411	12.1	36.4	44.5	5.8	1.9	1.42	1.02	115	74	560	696	267	34	17	137	3.7	106	7.3	0.7		23	0.85				208	1.33	41.4	894	15		165	56.6	20.7897	39.5	112	48	153	95	0	0	0
105	M	48	2007	40.45	S	22.42	396	12.2	36	17.9	5	2.7	1.01	0.42	41	20	288	917	172	21	46	139	4.4	104	7.6	2.4		15	0.5										161.8	68.9	26.3186	36.8	100		144	60	600	0	0
116	M	43	2007	41.98	S	11.63	336	10.6	31.2	36.2	6.3	2.5	2.86	2.31	61	106	448		500	441		140	4.7	105				40	1.08				134						183	90.9	27.1432	36.9	100	21	120	92	405	2	0
122	M	42	2007	46.4	S	14.94	342	11.1	31.1	10.5	4.5	2.3	0.41	0.22	19	8	292	748	190	51		139	3.8	109	7.5	1.9		8	0.8	3.2	130	170	158	1.42	51.7				170.5	92.5	31.8195	37.1	115	24	100	44	540	0	0
130	M	68	2008	45.01	S	11.6	403	12.3	35.2	43.4	6.2	2.9	0.84	0.44	16	15	121	54	252		25	137	4	102				30	1.38										159	64.7	25.5923	38.9	127		120	81	2000	2	0
67	F	70	2008	42.24	S	10.81	418	13.9	39.9	20.8	6.4	3.2	0.74	0.26	35	31	374	75	166	68		130	4	93	7.9	2.7		22	0.74		179	162	145	1.07	40.7				152.8	56.1	24.0279	36.9	127	18	99	56	0	0	0
133	F	70	2008	49.37	S	4.19	352	10.6	32.5	18.9	4	1.3	0.28	0.13	21	13	243	10	222	8		139	4.7	103	7.9	3.5	1.9	62	3.71	4.5				3.09	48				152.5	45.4	19.5216	37.4	120		105	76	0	0	0
127	F	57	2008	42.21	S	0.05	259	8.4	24.2	3.5	5.5	2.4	0.72	0.3	13	9	230		245	53		132	2.4	97	7.9	1.2		15	0.45	2.5				1.14		693			151.9	51.8	22.4499	40.2	125		102	70	0	0	0
62	M	66	2008	42.42	S	5.47	373	12.1	35.3	23.6	5.9	3	0.4	0.21	8	5	135	59	115	8	42	139	3.5	98	8.8	2.4	1.8	52	7.05	3.4	129	88							162.8	47.1	17.771	38	72		97	60	280	0	0
142	F	69	2008	42.72	S	18.53	302	9	28.1	48.4	5.8	1.9	0.39	0.29	17	10	126	10		47	12	136	3.7	102	8.6	3		46	4.87				159	1.36	37.7				160	65	25.3906	36.7	110		100	60	0	0	0
143	F	50	2008	50.98	S	32.49	446	13.2	38.2	37.6	5.9	2.5	0.8	0.38	15	17	195	13	360	20		126	3.9	94	7.8	4.4		39	1.77				372	1.49	40.3	1546	2.3		150	51.1	22.7111	38.6	138	28	116	59	0	0	0
34	M	63	2008	51.07	S	10.07	322	9.4	28.1	13	5.6	2.3	2.66	1.8	32	33	268	549	185	51	15	140	5.7	103	7.9	4.1		48	11.11	6.6	110	273	143	2.22	46	838	5.7	41	158	79.1	31.6856	38.5	106	29	101	60	1200	0	0
141	F	59	2008	44.09	S	13.16	352	10.6	31.7	44.2	6	2.5	1.02	0.58	30	26	275		580	102		137	3.2	98	8.4	3.7		13	0.75										153.5	61	25.89	38.5	95		114	67	0	0	0
140	F	54	2008	40.48	S	0.09	327	10.1	28.1	4.3	5.4	2.9	0.53	0.24	31	29	269			60		130	3.5	92	7	2.4		28	0.82				137						149.8	46.1	20.5436	36.4	100		159	104	1280	0	0
91	M	76	2008	50.07	S	10.44	354	11.6	33.7	20.4	6.6	2.9	0.31	0.16	22	10	209		248		238	134	4.1	94	8.3	5.8	2.8	49	4.97	5.6	130	177	222						159	49.1	19.4217	36.6	82	22	151	67	600	2	0
39	M	84	2008	60.88	S	15.55	358	12	34.1	35	5.1	2.1	0.74	0.39	112	254	282	24	250	260		146	3.4	108	7	2.3		20	0.48				117						161	57.6	22.2214	38.4	129	36	83	46	300	0	0
52	F	73	2008	42.48	S	23.38	363	11.1	32.8	6.2	5.3	2.6	0.47	0.23	177	143	364	2526	422	32	33	138	3.1	109	7.3	4.1		44	1.19	7.7	125	150	163	1.26	45.2	843			147	44.2	20.4544	36.2	79	22	113	57	0	0	0
36	M	40	2008	60.26	S	28.44	554	16.4	48.0	33.1	6.3	2.1	5.71	4.73	69	33	274	62	490	87	21	128	4.4	85	8.4	5.5		50	3.48	8.1	156	343	99	1.39	37				173	75	25.0593	37	133		111	91	300	0	0
47	M	75	2008	50.56	S	19.28	415	12	37.9	19.4	5.5	2.8	0.47	0.29	148	189	386		598	179		171	3.3	130	8.4	1.4		53	0.85										155	44	18.3143	38.1	121		128	91	1080	0	0
33	M	60	2008	57.63	S	4.41	463	14.4	41.2	14.8	5.3	2.3	1.68	0.87	40	28	270	268	155	102	41	135	3	102	7.6	1.4		21	1.26	4.9	122	117	100	1.16	40.1		1.4	61	165	68.7	25.2342	39.1	90	36	131	80	800	0	0
146	M	40	2008	48.38	S	13.67	386	12	33.8	30	5	2.2	1.15	0.85	25	32	194	69	331	92		139	3.3	107	7.6	1.3	1.8	16	0.8	5	72	158	152	1.28	41	1111	8.8	63	171	64.8	22.1607	37.8	92		121	81	400	0	0
69	F	49	2008	45.76	S	35.51	423	10.5	31.8	34.9	5.7	2.1	0.42	0.22	12	11	160		259	24		138	3.4	108	8	3.4		20	0.53	4.1				3.25	47.6				152	66.8	28.9127	36.8	101	24	107	63	750	0	0
147	M	60	2008	48.05	S	4.34	444	14.9	40.9	20.4	6.5	3.5	0.83	0.34	52	47	165	373	138	34		128	4.6	95	9.1	2.4		43	0.96				238	1.16	40.6				178	63.4	20.0101	36.7	107	24	118	77	800	0	0
145	F	73	2008	51.04	S	0.29	232	7.1	20.4	1.8	4.6	1.8	0.49	0.31	9	38	187					156	2.5	119	7.7	2.4		21	0.3				231	1.61	56	1238	8.2	73	152.5	41.7	17.9307	39.7	107		109	60	0	0	0
148	F	34	2008	42.6	S	13.69	470	14.7	46.9	23.9	6.9	3.1	0.27	0.15	129	70	303	26	379	117	21	143	3.5	114	9.4	3.3		23	0.54	6.6	142		514	1.25		1162	2.4	97	168	40	14.1723		114		107	58	0	0	0
149	M	56	2008	44.88	S	18.28	365	11.4	31.6	3.9	6	2.9	4.12	3.49	139	119	296	1393	542	223	75	136	4.4	103	7	5		95	3.53	10.6	115	223	74	1.1	31.6	1074	16.2	72	178	44	13.8871	36.4	98	18	100	64	540	0	0
139	M	78	2008	41.22	S	12.03	312	9.7	27.8	14.6	4.7	1.6	0.53	0.29	79	15	368	3390	168	24		140	3.8	106	7	3.8	2.8	34	2.15					1.22	44.1				167	75.8	27.1792	37	84	14	121	63	1000	0	0
137	M	66	2008	47.38	S	13.7	361	10.3	30.9	22.1	4.6	1.8	0.59	0.5	21	13	218	80	270	19	79	137	4.3	103				61	3.87	4.9				4.3	155				169.8	67.2	23.3074	36.8	104	11	130	60	900	2	0
1	M	69	2009	44.62	D	1.72	485	16	47.9	19.5	5.8	2.9	0.83	0.42	39	29	185	131	166	24	18	138	4.4	103	8.4	4.5		55	1.32				139	1.98	39.8		12.5					37.1	138	28	167	90	1500	0	0
4	F	84	2009	45.25	D	9.13	176	5.1	14.9	43.2	5	2	2.13	1.33	45	22	242	755	110	4		134	2.7	79	9.2	6.5	2	64	2.9	9.5	69	74	107	9	200		2.1		151	45	19.736	35.6	80	18	86	29	0	2	0
55	M	71	2009	49	S	4.9	265	8.7	25.6	4.6	7.7	1.6	0.72	0.42	234	150	870	1360	129	20	126	143	4.4	117	5.1	3.9		81	2.48	7.1	97	67	117	2.41	64.2	463	11.3		162	74.2	28.2731	38.9	100	10	123	64	1000	0	0
49	M	70	2009	40	S	16.67	439	13	39.1	22.5	6	3.3	1.21	0.54	28	16	204		173	36		140	3.6	105				30	1.11	4.1									162	62.2	23.7007	37.7	101		107	67	800	0	0
155	F	59	2009	42.46	S	6.78	427	12.8	37.3	11.4	6.5	3.2			86	43	3819		360	39		141	4.2	101				26	1.19				151	1.56	37.5	954	74.7	103	164	58.6	21.7876	38.5	100		123	82	444	0	0
88	F	83	2009	45.2	S	10.75	389	11.9	35.3	20.8	4.4	2.1	0.68	0.38	21	23	166	46	336	60		140	3.4	108				27	0.84				137	1.1	46.8		2.7	56	148	96.7	44.1472	37.1	95	32	126	58	0	0	0
98	M	64	2009	47.9	S	28.89	448	13.7	38.7	28.4	7.2	3.4			23	13	204		214	18		131	4.3	95				42	1.43	5.7	125	39	120						162.2	46.5	17.6747	38.6	125	16	125	76	300	0	0
157	F	59	2009	47.64	S	17.12	341	11.2	33.5	44.9	5.9	2.6	1.22	0.79	28	23	369		302			138	4.2	106				20	0.48	3.5	229		141						153	51.5	22.0001	36.7	105	26	126	62	2400	2	0
31	M	73	2009	53.6	S	4.23	312	9.9	28.8	7.1	5.9	3	1.55	0.73	110	70	422	836	142	18	35	139	3.5	102	7.5	2		50	1.79	11.4									167	71.8	25.7449		118		106	70	3000	2	0
158	F	50	2009	41.33	S	10.35	404	12.5	36.4	27.6	6.5	2.9	1.06	0.34	19	29	188	22		62		141	3.2	107				5	0.55	3.5	211	101	103	1.06	48.7				159	61	24.1288	37	67		118	70	0	0	0
46	M	74	2009	45.28	S	14.79	344	10.5	31.7	31.6	8.3	3.4	0.6	0.29	619	207	1323	236	431	66		140	4.1	98	10.1	3.3	2.1	25	3.83					1.21	44.4	1123	2.3		168	65.7	23.2781		54	32	120	50	800	2	0
153	F	51	2009	52.17	S	5.67	290	9	26.8	23.9	5.4	2.4	0.81	0.29	35	23	308	375	169	34	19	134	3.8	97	7	4.6		44	2.53	7.4									168	52.9	18.7429	38.9	120	24	87	53	230	0	0
28	F	46	2009	40.25	S	30.77	300	8.2	26.1	21	5.5	1.6	1.08	0.88	19	11	369	17	1482	297	11	133	4.6	100	7.4	1.6		60	6.64	6.6				1.48	37.2				156	75.7	31.1062	38.3	56		121	55	0	0	0
35	M	77	2009	44.95	S	9.11	402	12.8	38.5	6.3	5	3.1	2.26	1.16	114	58	989	870	177	139	977	144	4.3	114	7.1	1.5	2.3	34	1.21	4.6	114	78	162	1.23	39.4	583		60	163.5	75.3	28.1682	35.1	105	34	126	65	0	2	0
159	M	62	2009	78.6	S	5.91	495	15.4	43.7	14	5.2	2.3	2.11	1.39	34	34	162	303	207			141	3.6	107	8.1	2.7	2.1	30	0.8	5.6				1.57	45.4				178.3	77.5	24.3781	37.5	115	21	135	77	440	0	0
156	M	78	2009	43.55	S	3.08	294	9.1	28.6	30.9	4.7	1.6	1.06	0.53	29	40	374	44	332	111		154	4.6	119				40	0.72	4.1	95	13	242	1.33	38.4	1471	2.3	76	155	53.7	22.3517	37.1	125		101	64	0	0	0
144	M	70	2009	48.13	S	7.51	317	9.6	25.5	19.2	5.2	2.4	0.9	0.53	45	21	336	207	193			137	4	99	8.1	2.9	1.6	20	0.87					1.21	46.3				162	50.4	19.2044	36.8	89		107	61	1920	0	0
161	F	81	2009	41.27	S	30.99	364	11	31.3	4.4	4.6	2.3	0.51	0.23	40	23	312	79	445	62		140	4.1	111	7.5	2.2		26	0.81	5.3			122	1.56	43.4		9.2	45	160	53.5	20.8984	37.2	94	21	160	75	0	2	0
152	M	66	2009	43.69	S	6.83	248	7.8	22.4	7			1.1	0.76	1803	478	864	3322	139	31	201	136	4.4	104	7.5	3.2	2.6	27	2.8				120	1.44	74.7				167	78.4	28.1114	36	77	15	101	56	0	0	0
15	M	72	2010	49.94	D	15.41	347	10	30.8	43.5	4.7	0.9	0.54	0.39	89	25	561	56	350	34	24	139	4.3	105	7.6	7.3		48	1.61	6.7		189	179	1.2	46.1	1300	54.9		168	58.6	20.7625	36.7	84		105	75	1000	0	0
18	F	79	2010	44.86	D	14.58	303	9.5	28.2	13.2	2.6	0.8	1.11	1.05	229	101	794	3944	244	13		142	4.6	103	6.4	5.6	1.9	53	1.47					1.19	38.2					72.2		36.5	106	29	86	61	0	0	0
17	M	29	2010	59.18	D	22.47	487	15	48.2	13.6	6.7	3.1	0.43	0.23	384	143	811	31402	433	14		149	9.3	118				96	17.13	17				1.2	50.4							38.3	113	15	82	47	180	0	0
160	M	49	2010	62.46	S	14.91	385	11.9	33.3	20.2	6.4	3.5	0.76	0.37	18	18	193	84	236	37	39	140	3.2	101	7.7	3	1.7	58	4.83	12.7	162	144	96	1.14	45.5	1444	3.2		158	51	20.4294	37.8	109	24	114	83	0	0	0
134	M	71	2010	44.83	S	6.47	269	8.8	26.1	3.3					74	24	688	281				151	3.8	114				23	0.67					1.28	38.6	1133			160	49.4	19.2969	35.3	123		156	97	1350	0	0
84	M	72	2010	41	S	12.67	364	11.5	32.1	19.9	5.3	3.6	1.49	0.52	165	27	1294	2725	100	39	2556	136	4.5	107	5.1	2.4		70	2.73	6.7	113		221	1.13	32.2		13.7		163	59	22.2063	36.6	128	39	138	41	1040	0	0
163	M	78	2010	41.32	S	11.7	445	13.9	41.6	15.8	7.6	2.6	0.08	0.05	17	1	249		414	41	19	134	4.4	94	9.6	3.7	2.2	56	6.57	5.5	153	202		1.1	33.1				156	56.6	23.2577	36.6	83		108	66	2040	0	0
162	M	76	2010	43.12	S	10.45	369	10.5	30.5	5.9			5.97	4.99	59	24	283	1220	211	28		142	3.8	109	6.3	7.7	1.4	52	3.19					0.97	44.8				149	50.9	22.9269	37	86	29	116	56	500	0	0
83	M	61	2010	45.13	S	30.81	247	7.3	22.2	15.9	4.9	1.7	0.98	0.85	33	14	178		741	112		136	3.4	95	7.9	5.3	1.5	58	8.92	6.5									171	59.7	20.4165	38	58	13	109	46	720	0	0
164	F	49	2010	41.49	S	18.86	441	7.7	27.1	84.1	6.1	2.7	0.37	0.17	7	5	118	10	215	9	37	136	4.5	102	9.5	3.6	2.1	41	0.65	4.4	107	60	150	1.13	45.7	1080			160	46.4	18.125	36.4	133		99	83	0	0	0
166	F	45	2010	42.73	S	27.15	486	13.1	38.6	43.7	6.6	2	0.21	0.11	39	31	323	58	891	382	12	135	3.4	95	8	1.3		7	0.41	3.5	132	97	359	1.05	37.5	882	3.8	107	157	80.5	32.6585	38.9	125	39	186	86	125	0	0
103	M	73	2010	51.5	S	0.1	364	9.7	28.7	3.3			0.45	0.26	17	19	207			53		132	3.4	100	6.8	2.9		43	1.23					1.11	45.7	975	8.3	68	155	45	18.7305	37.6	124		114	73	1590	2	0
68	M	59	2010	49.3	S	14.94	406	12.3	36.6	19	6.5	2.9	0.52	0.22	28	26	230		351	24	53	134	4.5	94	8.1	6.2	2	66	5.11	10.5	115	222	139	1.23	43.5	1277			174	56	18.4965	36.2	95		80	60	0	0	0
154	F	65	2010	42.6	S	25.78	355	9.9	30.6	37.3	7.5	3.8	0.82	0.34	12	14	158		213	19		135	4	99				19	0.51				217						160.9	45.8	17.691	37.6	96		130	68	0	0	0
138	M	23	2010	46.32	S	7.19	237	8.4	28.3	4.2	4.2	2.1	0.27	0.15	77	64	363		326	171		144	4.1	110				33	1.92	8.2				0.99	42.7	1008	10.3	69	162.7	48.8	18.4351	36.4	101		142	104	15	0	0
168	F	31	2010	58.2	S	24.53	485	16.3	47.5	54.5	7.8	2.9	0.33	0.21	40	25	357	61	332	49	31	136	3.4	95	10.4	4.9		57	1.29	17.1	126	69	141	1.13	42.2		3.6		156.7	63.6	25.9012	36.9	144	48	124	100	0	0	0
171	F	67	2010	47.57	S	6.61	485	11.8	36.3	17	5.5	1.9	0.63	0.35	35	23	442	176	375	19		134	6	99	9.3	2.9	2.3	84	2.22				132	1.07	35.8				145	52.4	24.9227	37.5	127	24	126	59	0	0	0
61	M	91	2010	44.47	S	12.79	387	11.7	35.1	26.2	5	2.6	0.71	0.32	49	24	292	385	225	38		144	3.6	108	8.3	2.7	1.8	23	0.69										162	61.4	23.3958	36.9	81	26	134	113	0	2	2
16	F	64	2011	40.69	D	354.7	201	6.6	19.7	1.5	4.4	2.5	1.79	1.45	44	11	1586		381	173		138	6.2	101				60	1.99	14.8			146						152	49.1	21.2517	38	136	7	82	62	280	0	0
20	M	44	2011	52.96	D	54.79	268	8	24	11.6			0.41	0.3	339	75						128	5.7	94				65	4.26				72						171	60.6	20.7243	37.4	120		110	66	200	0	0
19	M	67	2011	42.82	D	3.06	311	10.1	31.3	31.7	5.5	2.1	0.42	0.23	13	10	194	12	212			139	4.5	103	8.4	3.8	2.1	22	0.58										165	45.8	16.8228	36.7	125		107	72	720	0	0
22	M	85	2011	45.4	D	5	337	9.9	32.5	8.1	5.4	1.9	1.19	0.74	32	16	750	128	211	25	28	145	7.6	103	8.8	10.1		59	1.65	8.2	123	24	12	1.45	54.7				154.8	38.1	15.8995						0	0	0
23	M	56	2011	43.04	D	13.89	527	15	44.4	25.6	6	2.7	0.73	0.27	38	33	356		248	60		153	4.2	110				88	2.05										160	78.9	30.8203	38.3	87	13	108	65	620	0	0
25	M	93	2011	40.82	D	3.07	378	12.1	38.4	26.5	7.2	2.9	1.56	0.75	40	38	195	166	275	34		139	4.8	95	9.4	5.2		70	2.87		132	109	60	1.34	43.5	655	144.5	49				36.9	94	40	103	68	0	2	2
135	F	68	2011	43.81	S	10.24	256	7.3	22.5	36.8	4.9	1.4	1.19	0.89	32	55	627	49	1415	353	28	130	4.3	97	8.6	4.6		15	0.5	2.1				1.17	44.9				152	46.7	20.213	38.5	100		130	64	0	0	0
169	F	73	2011	41.9	S	7.86	335	10.2	32	10.9	5.8	2.4	0.7	0.3	34	11	235	561				135	4.9	101	8.2	4.2		47	1.24	6.3			124	1.15	43.8	797	11.1	60	162	50.5	19.2425	37.1	177		85	55	0	0	0
150	F	45	2011	45.6	S	27.13	514	14	41.3	16.5	5.9	3.2			54	31	289	512	277	60		138	4.6	104	7.5	4.8	1.5	49	6				65	1.34	43.7				159	56.2	22.2301	36.1	118		56	43	0	0	0
38	M	64	2011	43.4	S	33.71	443	12.5	38.7	25.8	7	1.7	4.2	3.47	31	18	329	32	1368	95	15	136	4.8	97	7.8	7.4		95	4.54	15.9	123	219		1.27	35				169	62.9	22.023	36.9	77	26	117	88	1110	0	0
60	F	53	2011	46.91	S	8.72	307	9.3	28.1	17.8	5.6	1.5	0.5	0.27	16	7	131	37	282	28		135	4.7	99	11.9	4.1		21	1.34										158.6	59.5	23.6543	37.1	103		123	63	120	0	0
173	F	60	2011	56.5	S	11.69	401	13.1	37.1	3.1	5.2	1.8	0.79	0.41	68	40	882	2225	314	74	87	131	3.6	100	7.1	6	2.8	76	3.96	12.6	185	317	283	0.9	36.2	1426	8.5	108	155	53.6	22.3101	37.8	109	34	160	70	800	0	0
71	M	70	2011	41.01	S	9.63	356	11.8	34.7	26	5.4	2.6	0.94	0.44	95	25	422	3274	347	210	874	125	5.8	93	7.7	3.3	1.7	70	2.4	9.9	157	425	481	2.06	41.7	821	2.7	72	170	64.9	22.4567	38.5	120	48	118	70	0	0	0
167	F	53	2011	40.16	S	19.33	380	11.3	35.5	25.4	6.3	2.1	0.49	0.3	11	10	139	5	750	22		138	3.2	98	9.3	2.2	2.1	31	4.78	4	121	203		1.3	65.9	1153	2.1		162	67.8	25.8345	37.1	75	18	118	66	0	2	0
37	M	75	2011	40.88	S	19.33	392	12.4	36.2	25.7	4.8	2.6	0.93	0.38	86	27	1304	1502	227	31	1109	136	5.1	109	4.9	2.8		50	3				131	1.21	37.3	625	13.9	66	167	88.7	31.8047		100	19	118	76	1760	2	0
136	M	71	2011	44.69	S	21.66	314	10.8	33	25.6	5.7	2.9	0.6	0.22	18	6	186	19	203	9	34	140	4.5	101				29	6.99	4.6	137	140	103	1.25	44.7	665	4.7		161	61.5	23.7259	36.7	109		102	64	600	0	0
24	F	60	2012	44.64	D	34.11	325	9.6	30	61.7	4.9	1.5	0.49	0.33	14	11	400	111	613	27	4	131	5.5	94	7.5	8.7		47	2.94	9.6			315	1.21	33.6	448	8.9	29	161.2	58.5	22.5126	36.4	122	28	108	58	0	0	0
172	M	50	2012	42.16	S	13.43	351	9.8	32.5	23.9	6.2	2.5	0.33	0.19	63	15	227	2662	227	30	27	130	5.1	93	9.1	4.5	2	44	8.49	5	130	119		1.22	50.1	1035	4.7	81	169	64.8	22.6883	36.8	71	19	92	42	720	2	0
175	F	76	2012	40.12	S	27.22	517	15.8	54.8	30.1	6.7	2.7	0.27	0.12	23	25	239	27	510	36	214	130	5.7	93	10.1	7.6	3.6	124	2.88	17.3	194	299	821	1.07	28.6	1360	12.8		160	67.8	26.4844	34.8	149	30	117	59	0	2	0
42	F	70	2012	45.58	S	1.45	362	9.5	31.1	7.1	4.9	2.3	0.86	0.4	87	46	327	1617	131	29		129	3.6	102	7.5	2.2		16	0.57	5			49	1.17	75.3	897	4.1	51	159	61.2	24.2079	37.4	80	20	107	67	0	0	0
53	F	61	2012	43.74	S	16.35	414	11.7	36.7	15.4	6.6	2.9	0.79	0.46	36	27	368		331	24	44	125	3	86	8.3	2.9		86	4.65	8.8	130	151	333						147	45	20.8247	38.8	127		154	82	0	0	0
177	M	76	2012	45.58	S	9.17	425	12.7	37.2	23.3	5.5	2.6	0.75	0.32	15	19	198	83	146	22	28	126	4.9	96	8.4	2.7		46	1.19		107	123	332	1.19	41.5	1108	5.5	65	171	60.3	20.6217	38.1	132	32	90	60	900	0	0
151	M	54	2012	41.43	S	3.2	212	6.3	20	1.2	4.6	1.4	2.03	1.58	26	49	206	106	385	84		145	3	111	7.4	3.8	2.3	32	0.72				244						161	49.6	19.1351	35.8	65	20	120	70	620	0	0
179	M	65	2012	55.06	S	3.18	312	10.3	30	11.8	6.8	3.2	0.78	0.46	117	60	437	3388	179	44	47	131	4	95	7.9	7.3		75	7.87				154	1.05	35		14.2		172.4	74.5	25.0658	36.1	106	18	100	47	900	0	0
59	M	67	2012	42.42	S	16.57	345	10.4	32.6	4.1	5.1	2.1	1.4	1.04	87	9	1648	1551	264	42	84	136	4.3	103	7.6	3.5	2	63	3.75	3.2				1.88	62.7				161	76.1	29.3584	37.8	124		70	56	300	2	0
21	M	57	2013	50.69	D	6.52	176	5.1	16.1	8.1	4.4	1.9	1.33	0.86	89	38				25		133	4	97	4.5	3.6		82	1.26										174	46.1	15.2266	38.2	100	16	84	47	350	0	0
26	M	77	2013	41.65	D	1.94	386	12.4	37.7	24.6	5.6	2.3	0.67	0.3	24	17	139	92	230	35		143	3.7	108	8.1	5		63	1.58		102	64	92	1.09	39.1		2.8		165	49.8	18.292	37.1	150	43	70	39	0	0	2
176	F	55	2013	52.66	S	37.64	242	7.2	22.9	18.2	7.8	2.2	0.44	0.29	22	9	349	4	425	20		139	5.7	97	9.1	5.9		111	2.51	20.4				1.22	36.7	1081	3.5		158	42.2	16.9043	37.2	137	22	84	59	1170	0	0
174	M	72	2013	42.35	S	12.4	329	11.7	34.6	13.4	5.9	2.8	0.71	0.51	50	46	284	542	705	239	47	137	5.4	99	9.2	6.3	2	47	7.9				129	1.02	36.3		14.6		160	48.2	18.8281	38.7	130	18	110	77	500	2	0
180	M	70	2013	41.01	S	14.87	451	13.4	40.4	27	8	3.5	0.26	0.13	13	15	252	36	394	12		137	6.4	91	9	3.2	2.7	92	8.84				127	1.09	37.2		5.1		166	43	15.6046	38	135	23	139	90	960	0	0
170	M	81	2013	51.6	S	13.64	292	9.7	29.2	13.6	6.1	3.1	0.45	0.27	116	34	734	445	130	175		142	5.1	105	8.9	3.6	2.1	64	2.72	10.8				1.12	39.5	1102	2.6		169	66.9	23.4235		119	17	95	50	380	2	0
182	F	45	2013	54.52	S	4.77	350	12	34.5	15.1	6.4	2.6	0.8	0.44	13	21	151	15	206	85	11	133	3.1	100	8.6	1.3	2.5	26	0.9	3.8	135	63	105	1.3	41.8	1607	4.3		161	58.1	22.4143	38.6	115	25	144	94	0	0	0
183	F	65	2013	46.01	S	6.36	362	11.2	33.8	10.1	5.5	2.5	0.63	0.33	54	28	445	222		18		139	3.9	109	8.5	1.2		24	0.61	4.1			312	0.99	36.9				142.5	42	20.6833	35.9	82	30	139	83	0	0	0
65	M	69	2013	45.91	S	19.6	267	7.9	24.1	27.6	5.6	1.9	0.23	0.14	19	5	251	85	300	21		138	3.3	102	8.4	2.1		36	5.79	5.3			227	1.15	59.3				148	53	24.1965		88		154	53	1280	0	0
178	F	71	2013	40.94	S	4.31	341	10.3	32.4	24.3	7.6	2.9	0.96	0.68	30	17	264		704	96		133	5.1	96				64	4.03	9.5									150.3	41.5	18.3709						0	0	0
181	M	52	2013	43.08	S	26.46	333	10.5	32.5	52.9	5.7	2.5	0.55	0.25	42	62	212		234	43		139	5	103	8.1	2.5	2.4	35	0.91				151						171	66.4	22.7078	36.7	78	16	90	59	640	0	0
184	M	84	2013	42.95	S	8.53	304	11.2	33.6	11.5	5.8	2	0.86	0.67	82	71	276	615	155	39	18	146	6.2	104	9.2	7	2.6	79	4.73					1.21	41.3	821	6.9		160	36.4	14.2188	38	132	24	92	45	0	2	0
185	M	60	2013	41.27	S	23.26	391	14.3	41.3	10.4	5.5	1.2	0.88	0.68	80	47	339	198	239	153		143	2.4	103	7	2.7	1.7	30	0.76	4									160	39.7	15.5078	39.1	123	33	110	69	800	0	0
165	M	72	2013	43.81	S	13.51	365	10.9	32.3	21.5	6	2.2	1.03	0.47	149	77	379	2394	222			143	3.2	106	8.1	3.8		27	0.98	8.8									165	57.4	21.0836	38.6	103		133	79	1920	0	0
43	M	80	2013	42.51	S	20.16	314	9.1	27.8	11.4	5.4	1.9	0.37	0.2	110	47	383	94	361	126		150	3.1	112				29	1.17				148						160	60.5	23.6328	37.2	96	24	161	74	0	2	0
264	M	68	2014	47.62	D	18.18	492	14.9	44.3	25.1	5.7	2	0.71	0.45	50	42	331	156	213	20		129	3.7	90	8.1	4.9	3.4	126	1.9					1.29	38.5		6.2		169	65.4	22.8984	36.6	115	40	122	53	100	0	0
256	M	66	2014	51.12	S	6.84	432	12.8	38.5	14.2	6.2	3	1.01	0.54	149	37	255		187	89		128	4.7	93	8.8	5.8		56	2.14	7									162.5			36.8	103		119	72	1050	0	0
230	F	81	2014	43.71	S	10.93	432	12.5	38.1	18.8	6.4	2.6	0.54	0.26	17	13	150	281	255	21	26	126	4.5	90	8.8	3.9	1.9	69	2.15	7.1	143	169	597	1.12	39.9	1199	13.7		158	64.9	25.9974	35.8	72	24	110	58	0	0	0
243	M	51	2014	42.01	S	11.73	433	14	40.3	12.1	5.7	2.6	0.52	0.3	82	36	460	4185	66	55		129	3.9	102	7.7	1.8	2.3	23	1.35	6.5	136	127	163	1.02	50.8	900	4.1		167	76.2	27.3226	38.9	136	33	125	86	580	0	0
211	M	59	2014	43.3	S	8.37	325	7.3	26.5	40.2	4.6	2.2	0.21	0.13	23	18	107	7				139	5.4	103	9.1	6.3	2	43	5.36					3.27	72.9	656			156.5	59.1	24.1301	36.1	86	18	68	32	750	2	0
265	F	79	2014	42.24	S	8.26	428	13.2	40	11.1	6.2	3	0.87	0.4	40	19	235	617	255	11	30	131	5	94	9.3	4.6	2.4	63	2.23	8.3	109	103	123	1.05	37.2	948	21.8		155	63.8	26.5557	36.8	124	24	77	32	0	0	0
234	M	81	2014	44.07	S	11.75	468	14.7	45.5	17.2	6.7	3.2	0.89	0.53	23	17	345	43	231	52	57	144	3.9	108	8.4	4.5	2	62	2.38	10	98	135	133	2	69.8		5.6		166	62.1	22.5359	38.9	135	43	155	63	2010	0	0
258	F	50	2014	43.45	S	0.02	239	7.7	22.6	1.3	5.7	1.9	0.25	0.12	66	39	360	4748	101	48	236	133	2.8	101	7	0.9		11	0.52				148						163	53	19.9481	38.1	117		130	91	290	0	0
235	M	78	2014	42.04	S	14.31	288	8.7	27.5	25.3	4.7	1.5	0.53	0.31	22	16	322	76	182	22		138	5	105	7.5	4.6	2.4	33	1.39	6.3									165	52.8	19.3939	37.4	113	30	123	61	2000	0	0
261	F	42	2014	45.87	S	14.03	424	14.3	43.5	26.1	8.3	4.8	2.39	0.83	27	18	401	174	179	26		141	3.6	95	10.2	4.2	3	45	0.73					1.12	33.6	810	8.5		153.1	40.7	17.3638	37.9	130		103	73	0	0	0
206	M	73	2014	46.6	S	6.44	385	12.1	37.3	12.1	5.7	2.4	0.82	0.56	17	23	161	54	450	75		142	4.3	105	8.2	2.5	1.9	36	0.99	10			209						165	68.5	25.1607	37.9	100	18	176	58	100	0	0
226	F	71	2014	41.2	S	17.25	297	9	28.2	7.9	4	1.1	0.31	0.23	73	45	333	1583				136	4.1	104	7.6	3.5	2	43	2.22					0.99	39.7		23.5		158	46.5	18.6268	37.2	131	20	76	47	0	0	0
186	M	77	2015	56.15	D	23.72	253	8.2	23.4	3.7	3.9	1.5	18.26	14.29	1445	117	5988	3830	454	37		132	6.3	100	6.7	9.3		118	6.18				98	1.18	59.2				167	73	26.1752	34.1	50	17	50	40	2280	2	0
187	M	56	2015	46.13	D	9.02	451	14.9	46.1	12.4	5.9	2.8	0.66	0.27	105	50	472	850	188	49		165	4.7	133	8.9	3.9		29	1.99	9.8				1.26	34.3	1311	12.8					37	137	20	108	74	360	0	0
213	M	50	2015	42.48	S	16.58	265	7.9	25.5	15.7	6.6	3.2	0.21	0.15	18	11	155	116	134	56	29	131	5.3	93	8	5.1	1.7	75	8.98	5.7	72		80	1.2	41.5	683	2	63	162	62.5	23.815	37.3	89	18	112	72	684	0	0
271	M	34	2015	43.2	S	39.18	539	15.4	47	50.5	6.5	2.6	0.29	0.13	9	12	293	34	616	33		126	5.1	88	9.2	4.9		19	0.69				539	1.25	37.7				174	77.9	25.73	38.7	122	18	147	89	0	0	0
210	F	88	2015	42.01	S	5.71	292	10.2	32.1	10	4.7	2.3	0.78	0.47	535	485	473	481	632	18		137	4.5	102				31	3.54										145	39.3	18.692	38.1	90	18	146	55	0	0	0
218	M	70	2015	42.8	S	9.13	369	11	34.3	14	4.3	1.7	2.27	1.85	26	14	252	602	139	18		138	4.8	108	6.3	4.7	3.2	32	1.24					1.26	42				175.5	82.2	26.6881	37.8	87	16	98	64	150	0	0
273	M	58	2015	43.21	S	17.18	348	10.5	32.5	15.3	3.2	1.1	1.48	1.33	210	135	579	394	190	156		142	4.5	110	6.1	4.7	2.3	54	2.55					1.11	54				168	73	25.86	39.5	100	20	94	58	1560	0	0
274	M	79	2015	40.28	S	6.35	350	10.2	31.2	10.9	6.3	3	0.37	0.15	36	15	252	1191	233	25		138	4.3	104	8.1	2.8	2.4	23	0.97	6.4	155	48	231	1.17	41.6		2.3		158	81.3	32.5669	37.2	83	15	144	71	1560	0	0
257	F	82	2015	48.5	S	28.94	416	12.6	36.8	26.8	5.4	2.4	0.47	0.16	15	11	172		272	16		137	4.3	101				13	0.52										144.8	43.3	20.6515	37.1	86	16	97	49	0	0	0
214	M	69	2015	40.62	S	8.69	363	11.6	37.2	19.3	5.8	2	1.36	0.79	34	51	306	8	344	156		146	4.5	105	8.4	3.3	2.4	41	1.06	6.1			147		78.8				172	55.9	18.8953	37.1	82	16	92	46	640	2	0
229	M	73	2015	43.44	S	6.2	301	10.9	33.4	11.9	5.4	2.2	0.61	0.38	44	84	483		1619	1442		138	4.7	106				32	0.89				105						164.5	56.9	21.0272	37.4	112	20	155	100	1520	0	0
272	M	45	2015	42.45	S	2.57	258	8.1	24.4	2.8	5.2	2.3	3.67	2.71	7	13	156	12	894	266		131	4.9	95	8.3	3.7	2.3	31	0.95	5.6			174						172.5	49.5	16.6352	38.2	152	24	120	72	250	0	0
276	M	38	2015	40.9	S	19.86	442	14	40.8	22	6	2.5	1.86	1.33	14	25	193	13	183	129		137	4.2	102	8.3	2.2	2.2	22	0.75	5.6			138	1.01	29.1		4.4		170	74	25.6055	38.5	99	24	119	79	720	0	0
277	F	66	2015	51.49	S	9.33	326	11	31.5	20.1	5.7	2.6	0.55	0.2	33	20	234	335		12		127	4.2	88				74	1.87				125	1	37.1		5.3		158	55.9	22.3922	37.1	114	24	110	72	165	0	0
278	F	69	2015	41.7	S	20.1	394	12.2	35.7	26.5	8.1	3.4	1.02	0.52	26	18	241	610	248	35		141	3.4	103	9.3	3.1	2.1	30	1.27	10.6			211	1.04	33		5.1		153	44.1	18.8389	38	116	33	157	81	0	0	0
228	M	66	2015	41.49	S	0.15	344	10	29.5	3.6	6.6	3.1	0.98	0.47	22	30	180	212	205	29		134	3.5	98	8.8	1.7	1.8	12	0.6	3.6			105						167	64.8	23.235	36.4	88	18	141	81	960	0	0
269	M	49	2015	42.88	S	15.33	389	10.8	32.7	27	6.3	2.6	0.64	0.33	76	45	1479	614	322	53		137	3.9	101	8.1	2.6	2.1	23	0.99	7.9			250	1.13	42.9				183	90	26.8745	37.2	111		107	66	800	2	0
270	M	79	2015	42.65	S	13.76	323	8.3	25.8	20.2	4.9	2	0.93	0.39	29	16	858	568				143	4.3	103	7.4	5.6	2.8	70	3.68					1.12	38.9				166.7	71.1	25.5858	18	61	18	99	62	以前喫煙（不明）	0	0
227	M	47	2015	55.08	S	20.2	271	8.3	24.2	13.2			0.61	0.42	282	62	1593	9751				139	5.1	105	7.2	6.9	2.4	70	4.81					1.23	48.6				168	94.4	33.4467	36.1	93	26	103	81	0	0	0
188	F	74	2016	40.21	D	7.47	423	10.9	34.7	17.1	4.9	1.8	0.75	0.32	41	20	261	142	462	35	50	127	5.5	97	10.4	4		74	2.88	3.9				3.31	30.4		7.4		156	56.3	23.1345	38.1	119		86	53	0	2	0
192	F	79	2016	40.36	D	1.39	196	6.1	19.5	0.4	6.1	1.7	0.85	0.52	28	26	239		182	38		155	5.8	124	8.9	6.2	2.7	106	1.44	12.9			133						143	49	23.9621	37.7	95	20	128	52	0	2	0
284	M	42	2016	41.09	D	8.87	385	8.7	29.4	33.1	5.6	1.5	1.07	0.78	144	24	3923	99	3352	976		128	5.2	99	6.6	1.7		50	0.9	10.2			87						183	97	28.9647	37.5	122	20	118	83	22	0	0
190	F	69	2016	45.02	D	24.01	342	10.7	35.2	32	5.1	1.8	0.33	0.19	41	16	462	326	236	9	16	136	3.5	98	7.7	4		35	4.97	5.7			145	1.08	31.6	882	23.5		149	71.5	32.2058	36.6	96	25	90	38	980	0	0
189	M	56	2016	42.79	D	8.48	304	10.3	33.4	9.3			0.88	0.7	39	56	942	2301		18		173	4.5	138	7.8	3.8	2.7	143	11.23										167.5	64	22.8113	39.5	126	16	112	66	0	0	0
191	M	68	2016	41.88	D	19.9	334	10.3	32.7	25.8	5.4	1.7	0.34	0.27	130	41	815	1910	847	61		144	5	102	6.9	9.6	2.6	87	9	12.5				1.36	49				160	58.1	22.6953	37.7	94	26	107	74	840	0	0
279	M	57	2016	43.38	S	25.57	382	11.1	33.5	48.1	6.7	1.8	2.86	2.16	40	62	239	17	1057	492		136	5.2	101	8.7	3.3	2.4	29	1.53	4.1	111	106							169	75	26.2596	37.5	105		123	80	200	0	0
225	M	55	2016	43.09	S	22.17	456	12.5	38.1	49.7	6.3	2.6	0.51	0.29	25	26	272	164	468	253		137	4.2	103	8.1	2.4		17	0.8	6.8	183	74	98	1.23	34.4	1279	4.5		162	58.5	22.2908	38	120	24	140	86	600	0	0
275	F	47	2016	49.34	S	15.57	209	6	20.7	14.2	7.1	2.5	0.21	0.09	114	56	3311	378				143	5.4	103	8.3	2.2		58	0.74										152.2	59.6	25.7286	38.1	134	17	139	84	0	0	0
281	M	29	2016	42.39	S	7.04	469	14.2	41.8	12.4	7.1	3.9	1.45	0.74	30	21	224	153	205	111		132	4.2	93	8.6	1.5	2	10	0.89	3.1			120	1.22	46				169.8	56	19.4228	37.8	114	20	121	73	50	0	0
253	F	81	2016	43.35	S	2.99	296	9.3	30.6	12.8	4.4	2.1	0.92	0.4	11	31	140	92	182	40		135	3.8	107	6.4	3.2	2.1	19	0.99					1.05	41				151.7	54.9	23.8562	36	65	18	138	65	0	0	0
283	M	81	2016	41.29	S	9.67	429	12.9	41.7	21.3	4.6	1.5	2.88	2.41	29	27	203		356	125	88	153	3.6	117	7.6	5.1		64	2.57				111	1.21	32.1		63		171	62.2	21.2715	36.8	84	22	126	63	600	0	0
240	M	40	2016	41.23	S	21.51	437	11.3	36.2	36.4	5.1	2.1	1.09	0.82	20	11	161		258			137	4.7	101	7.4	5.9		54	2.92										169.9	48	16.6286	36.6	103	28	127	94	0	0	0
212	F	84	2016	46.69	S	9.71	340	10	31.1	25	6	2.1	0.93	0.48	10	5	167	37	168	9		137	4.2	101	7.6	6.4		90	2.72	5.8			200	1.06	42.4	1052			140	37.4	19.0816	36.5	103	24	87	49	100	2	0
285	M	42	2016	46.51	S	23.39	477	14.7	45.7	31.3	4.5	1.4	2.38	1.91	32	52	253	55	245		60	134	5.4	102				46	1.31				98		35.8	1000	12.4	73	178.7	79.2	24.8014	37	133	19	99	73	440	0	0
268	M	79	2016	44.58	S	8.56	290	8.4	25.8	8.8	4.2	1	0.35	0.2	37	24	502	455	322	11		138	4.2	99	5.5	6.8		117	2.52	8.3			221						163	58.3	21.9429	37.2	93		92	48	640	0	0
248	F	40	2016	44.69	S	15.48	228	5	16.9	12.1	5.7	2.6	1.51	1.2	71	24	466	456	931	148		137	2.7	104				30	1.02				99	1.12	49.3				158	87.4	35.0104	36.4	85		105	53	300	0	0
289	F	67	2016	41.22	S	33.02	339	8.8	27.3	76.7	5.2	1.7	0.34	0.21	30	23	249	176	445	17	35	133	4.2	98	7.1	6		68	2.94				177	1.19	33.8	645	33.9	43	151	36.8	16.1396	36.7	107	29	126	65	760	0	0
292	F	62	2016	41.04	S	16.77	415	12.2	37.5	6.8	4.6	1.9	0.34	0.21	211	134	534	4312	201	107		141	2.8	106	6.9	1.8	2.8	33	0.77	5.7			42.9						152			37.4	109	25	93	58	0	0	0
219	M	68	2016	40.84	S	15.69	303	8.9	28.8	41.4	4.6	1.9	8.1	0.42	13	9	162		236	15		136	4.3	102	6.8	3.5	1.8	21	1.16					1.22	44.3				168.6	62.7	22.0573	37	74	21	86	47	780	2	0
286	M	73	2016	40.24	S	13.45	389	12.1	37.7	23.1	7.1	3.1	0.61	0.24	54	41	333	1918	189	18		133	4.8	98	8	3	2.3	26	1.04	4.2				1.24	44.9				161.8	96	36.6703	37	108	20	140	77	1120	2	0
246	F	52	2016	41.21	S	7.22	417	11.2	35.8	60.7	7.9	2.4	0.2	0.09	17	13	183	27	422	38		136	4.7	94	9.8	4.4	1.8	28	0.53	3.5				1.17	36.1				153	43	18.369	37.2	112		154	95	0	0	0
294	M	52	2016	40.88	S	38.03	461	14.7	43.4	26.1	7	3.6	1.27	0.57	40	21	528	565	226	36		133	3.6	96	6.9	4	1.7	26	1.71					1.34	39.8		4.5		167	73	26.1752	39.4	140	24	125	89	0	0	0
250	M	64	2016	49.05	S	13.04	420	14.8	44.8	10.5	7.2	3.7	1.19	0.47	37	34	209	300	197	72		141	4.4	103	9	3.2	1.9	47	1.62	9.4				1.18	39.6	1157		88	172.6	66.9	22.4566	37.1	120	16	118	65	4200	0	0
295	F	26	2016	42.19	S	3.28	210	6.4	18.8	11.7			0.34	0.23	13	7	323	128	146	10		137	5.6	102	7.6	5.6	2.2	36	4.96					1.4	58.2	578			164	51.6	19.185	35.8	63	20	101	87	0	0	0
296	M	44	2016	42.86	S	15.76	544	15.9	46.9	26.2	6.3	3.4	2.1	0.93	23	17	356	202	191	52	683	135	4.1	100	8.5	1.9		14	0.76				180	1.36	39.4	651	4		166	88.5	32.1164	38.4	130	20	121	78	240	0	0
247	M	58	2016	43.25	S	17.62	362	10.4	32.9	33	5.7	2.1	0.3	0.2	13	12	203	33	358		35	138	3.7	100	10.3	8.7	2.2	83	13.05	8.3			81						164.5	71.6	26.4595	36.5	85	16	139	78	640	0	0
282	M	77	2016	43.47	S	11.37	283	8.6	26.8	14.5			2.7	2.12	29	12	239	179	125	25		142	4.2	111	7.5	2.4	2.2	33	2.15					1.09	38.3				165	73.9	27.1442		82		100	53	360	0	0
195	F	94	2017	43.54	D	14.09	313	10.2	31.3	7.3	4.5	2.2	1.61	1.2	90	36	327	772	265	44		144	3.5	110	7.1	5.1		58	2.26	4.5				1.19	54.7				152	38.8	16.7936	37.1	102	30	97	60	0	0	0
196	F	74	2017	40.87	D	2.72	370	11	36	36.9	5.8	2.2	0.64	0.33	21	11	236		364			134	4.5	99	8.7	3.4		25	0.38										154	60	25.2994	36.4	85	16	122	66	660	0	0
198	M	82	2017	48.29	D	3.43	392	11.6	36.1	4.7	4.1	1.6	0.54	0.32	43	35	380	2047	118			152	4.1	117	6.3	3.2	3.7	55	1.24					1.13	43.4				163	54.8	20.6255	37.7	98	22	110	60	0	0	0
193	M	79	2017	42.61	D	25.86	261	8.8	26.5	5.1	6	2	0.61	0.36	46	28	648	57	304	20		141	4.8	103	8	4.3		68	2.07	8.1									164	45.7	16.9914	37	92	18	87	56	2080	0	0
194	M	73	2017	48.13	D	5.13	331	10.2	29	22	4.9	1.8	0.58	0.23	19	18	279	312	154	23		143	4.3	111	7.7	5.1	3.3	100	2.86										160			38.6	104	25	155	46	1200	0	0
197	F	81	2017	51.47	D	17.98	341	9.4	29.8	46.6	6.3	1.8	0.2	0.1	45	20	435	70	423	83	39	141	5.8	102	11.6	4.3	2.4	97	1.09	12.1			124	1.06	34	580	56.4	48	154.3	51.7	21.7149	38	111	15	162	59	0	0	2
244	M	64	2017	40.59	S	8.38	419	12.5	38	11.6	5.6	2.9	1.72	0.97	55	69	259	272	424	572		134	4.3	98	7.4	3.6	2	38	1.73	6.7				1.58	38.5				167	84	30.1194	37	70	16	120	78	364	0	0
263	M	69	2017	41.25	S	39.91	232	7.1	23	15.8	6.8	1.5	0.51	0.28	29	16	463		698	157		139	4.4	103	7.8	3.4	2	17	0.74	3.9				1.29	44.6				164.5	63.2	23.3553	37.9	98	20	117	56	940	0	0
300	M	52	2017	44.73	S	17.71	388	13	40.3	20.2	6	2.5	0.12	0.07	13	24	262	41	534			150	4.4	111	8.8	2.6	2.1	14	0.72				181	1.12	42.4				176	72	23.2438	37.1	113	25	157	111	1920	0	0
301	F	62	2017	40.69	S	14.75	419	13	37.7	17.4	5.6	2.1	0.16	0.09	36	18	349	262	295	20		135	4.6	108	9.7	1.2	1.9	59	1.88	10.7			352	1.08	39.8		11.6		156	51	20.9566	37.5	111	29	133	57	0	0	0
216	M	80	2017	42.78	S	7.52	427	14.2	42	28.7	5.3	2.6	5.25	3.13	25	18	428		174	79	68	140	3.6	105	8.2	2.4		27	1.116										161	68.3	26.3493	37.6	88	18	154	69	150	0	0
239	M	29	2017	40.55	S	3.23	259	7.5	24	1.5	5.4	1.9	0.34	0.14	8	15	363		312	48		139	4.2	103	8.5	4.4	1.5	30	0.95	5.6			131						168.3	40.8	14.4043	38	146	24	113	78	0	0	0
303	M	88	2017	42.35	S	7.53	365	11.1	34.5	12.5	3.4	1	0.57	0.47	128	65	444	627	258		102	142	5.8	105	6.5	6.8	2.5	114	3.6		56		132	1.52	97.3	415	4.8	35	153			37	74	24	91	57	1410	2	0
215	F	73	2017	45.27	S	13.33	316	9.2	29.8	38.6	4.5	1.4	0.63	0.36	20	10	324	45	194	29		140	4	106	8.6	3.2	1.9	28	0.97	13.3				1.14	28.6	555	9.4		152.7	47.3	20.2854	39.1	60	24	148	100	0	0	0
304	M	65	2017	42.08	S	19.15	331	9.3	31.2	34.1	6.6	2.8	1.96	1.2	76	34	487	2026	483	80	28	138	3.7	103	7.7	2.8	2.5	27	1.12				82						162	64.4	24.5389	38.7	102	23	168	87	540	0	0
290	M	81	2017	45.04	S	11.96	450	13.2	40.4	22.8	6.5	2.3	0.32	0.18	20	21	381		462	118		135	6	99				17	0.9		176								160.5			36.3	89	19	121	68	1200	0	0
305	F	61	2017	43.16	S	20.6	345	11.2	33.5	35.7	5.8	2.4	0.61	0.29	62	73	245		526	88		130	3.8	99	8.3	4.6	2	7	0.36										149	42	18.9181	38.3	103	14	146	83	600	0	0
249	M	67	2017	41.25	S	28.8	371	11.8	37.8	26.1	7	1.7	0.1	0.05	16	7	152		289	30		142	5	109	7.4	4.3	2.1	45	1.21	6.6			137	1.11	33.2	1115	66		174	48	15.8541	37	97	17	114	68	700	0	0
223	M	55	2017	45.53	S	12.82	370	10.5	33.3	42	5.2	1.3	0.87	0.66	22	5	962	37	486	45		139	4.7	102				39	5.03	5.6			211						170	68	23.5294	37.5	72	30	115	54	0	0	0
260	M	67	2017	40.69	S	14.91	340	10.4	32.8	14.3	7.3	3	0.44	0.24	12	2	221	24	294	12		137	4	101				37	6.62	4.8									168	47.3	16.7588	36.1	105		92	53	920	0	0
293	F	55	2017	49.76	S	0.04	241	7.3	21.6	0.4	5.4	1.4	3.42	2.84	13	3	207	37	170	26		141	4.4	111	6.9	5	2.4	108	2.3	7.9			103	1.68	63.3	966			155.4	57.6	23.8518	38.5	114	40	93	66	360	0	0
307	F	36	2017	40.14	S	10.58	511	15	42.8	24.4	6.7	3.4	1.87	0.51	65	63	341	39	166	121	44	131	3.1	90	7.5	1.8	2.5	6	0.29	3.7	255	656	229	1.11	32.7		3		158			38.5	101	17	90	61	128	0	0
254	M	71	2017	47.77	S	8.6	341	9.3	29.9	22.7	5.9	2.6	0.61	0.29	11	7	199		180	15	168	136	4.5	101	9	4.3		33	5.62	4.9									156.9	61.6	25.0227	36.9	92	16	146	58	675	0	0
308	M	63	2017	43.77	S	12.59	322	10.4	31.3	22.5	5.8	2.3	0.56	0.3	47	39	227	1545	154	16		144	3.9	108	8	1.5		25	0.71	3.8	95	74	109						161	49.7	19.1736	37.6	112	34	120	57	0	0	0
306	M	67	2017	45.92	S	10.79	315	8.9	27.7	25.7			0.42	0.21	22	21	136		193	10		140	3.1	104				17	0.82										171.4	53.2	18.1088	36.8	100	20	101	61	1000	0	0
291	F	67	2017	42.99	S	2.26	290	9.4	28.9	17.2	6.3	2	0.52	0.22	28	17	110		219			136	4.5	104	9.3	3.3	2	36	0.53										165	46.9	17.2268	36.8	81	16	93	59	0	0	0
302	M	52	2017	52.86	S	8.31	303	8.8	28.6	13.1	5.1	1.7	0.31	0.19	112	18	2724		7934			146	4.9	104				65	3.85										168.9	80.1	28.0785	38.3	122	20	101	68	580	0	0
310	M	58	2017	41.68	S	21.04	289	9.3	28.8	24.5	6.2	2.8	0.31	0.22	28	19	291	704	189	38		135	4.2	101	8	3		51	4.17	7.4				1.18	40.7	799			178			38	96	16	131	87	380	0	0
221	M	74	2017	47.04	S	4.46	259	8.4	25.9	10.5	4.9	2	0.27	0.18	55	2	360	952	367			137	4.5	104	7.7	5.1	2.1	50	6.29					1.14	66.8	857			162	63.5	24.196		84		120	63	1800	0	0
299	M	46	2017	40.45	S	13.19	418	11.9	35.9	39.9	7	2.8	0.34	0.13	17	14	298	273	290	56		138	3.7	97	8.5	2.4	2	35	0.37										170	65.8	22.7682	36	96	18	111	76	0	0	0
309	M	60	2017	45.39	S	8.19	260	8	25.1	7.6	5.2	2.3	0.22	0.14	33	1	542	202	154	21	50	137	4.9	102	8.3	4.8	2.6	67	7.35					1.28	53.4	965	1.5		172	73.2	24.74	37.2	75	15	129	47	390	0	0
[truncated: 26 more columns]

## Sheet: 2018_202009 Validation 1
Anonymity No	Sex	Age	Year	CRP	72-h Outcome	WBC	RBC	Hb	Ht	Plt	TP	ALB	T-BIL	D-BIL	AST	ALT	LD	CK	ALP	Gamma-GTP	AMY	NA	K	CL	CA	IP	MG	BUN	CRTNN	UA	T-CHO	TG	Glu	PT-INR	APTT-sec	Fibrinogen	D-dimer	AT-3	Height cm	Weight kg	ＢＭＩ	Body temprature	Pulse rate	Respiratory rate	sBP	dBP	Brinkman index (Nonsmoker 0)	CHF（2）	Dementia（2）
200	M	67	2018	44.45	D	20.62	380	11.6	36.6	42.2	6	2.4	0.42	0.25	19	36	225	54	282	72		132	4.7	98	8.2	3		21	0.5				146						168			37.7	133	28	112	75	1050	0	0
199	M	88	2018	44.95	D	27.08	259	8	24	5.2	3.4	1.5	2.29	2.01	613	140	2279	4639	561	46		141	7	109	6.3	7.2	2.1	79	2.94	11.1			94	1.23	59.2			42				36.5	86	15	110	33	640	0	0
311	M	52	2018	46.24	S	21.96	328	10.5	32.4	12.8	5	2.1	1.7	1.21	36	32	1153	297	309	224	59	142	4	102	7.2	2.5		20	0.76					1.2	36.1				163			38	137	20	121	68	600	0	0
266	M	69	2018	43.87	S	0.02	214	6.5	20.4	1.4	5.7	2	1.62	1.17	12	10	114	49	377	116		142	4.8	111	8.3	6.2	2.6	51	1.52	5				1.4	47	942			172.6	67.9	22.7923	39.2	125	16	147	81	460	0	0
262	M	74	2018	44.55	S	12.14	374	12	37	3.9	4.4	1.7	0.7	0.52	712	146	1000	28475	186	39		134	5.4	103	6.9	6.1	2.1	45	3.19					1.35	90.9	1212	1.9		163	68	25.5937	39.2	110	20	97	53	980	2	0
236	M	48	2018	46.82	S	5.74	281	10.7	32.2	2.5	6.1	2.2	1.14	0.69	33	42	244	61	377	85		137	4.1	102	8.5	2.9	1.8	19	0.99	4.2									172	87.6	29.6106	36.6	90	16	109	67	0	0	0
241	F	70	2018	40.92	S	14.01	276	9.1	28	24.7	6.2	2.7	0.3	0.13	15	13	180		226	18		139	4.8	102	8.7	3.7		35	5.58										149	47.8	21.5306	36.9	83		110	74	0	0	0
224	F	74	2018	43.21	S	12.7	384	9.8	31.7	33.5	5.4	2.1	0.97	0.74	36	19	300	22	478	81		137	5	100	7.6	6.2		93	1.81	14			70	1.57	29.7		6.9		153	52	22.2137	36.8	102	24	90	40	0	0	0
314	M	66	2018	45.98	S	10.55	435	12.1	37.3	25.4	5.5	2.2	0.91	0.55	35	24	230	385	196	27		135	4.6	103				54	1.26	5.8			101	1.15	41.7	1146	9.4		174	55.5	18.3314	36.9	140	21	88	56	0	0	0
313	M	66	2018	41.95	S	7.43	373	10.7	35.5	11.2	6.4	2.2	0.56	0.45	23	9	159	53	492	43		141	4	105	8.7	3.4	2	63	8.44					1.19	74.2				170	63.3	21.9031	36.2	97	18	89	63	460	0	0
288	M	47	2018	44.62	S	20.68	377	10.9	35.2	43.4	5.7	2.1	0.36	0.17	1	3	166	25	181	24		138	5.3	98	8.5	7.3	2	45	9.32	2.7	110	124			34.9		8.6		170	79.3	27.4394	37.3	105	19	119	76	240	0	0
298	F	44	2018	45.54	S	12.81	486	13	43.2	25.2	6.5	3.1	0.9	0.31	11	9	247					135	4.6	100				28	1.2				332	1.08	37.1	1529	14.1	79	169.7			36.4	84	20	114	87	210	0	0
315	M	30	2018	41.06	S	0.17	302	9.3	27.6	0.9	4.2	1.4	5.07	4.13	164	85	1187	13022	159	19		138	4.4	107	6.6	5	2	52	1.75	2			143	1.31	57.2	736			182			37.3	94	20	91	62	0	0	0
208	M	79	2018	43.43	S	10.14	513	16.2	50.9	19.9	6.7	2.5	1.97	1.09	69	32	382	91	213	22		133	4	92	8.5	3.5		28	0.6	6.3			140	1.37	37.7		5.3		153	40.5	17.301	37.9	115	28	101	59	520	0	0
316	F	75	2018	49.74	S	25.59	346	11.4	37	22.4	5.3	2.2	2.99	2.48	32	9	420	155	165	16	588	136	4.6	100	6.3	6.6		46	7.79		137	216		1.04	30.9		36.7		148	45.1	20.5898	36	92		110	59	0	0	0
255	F	66	2018	44.75	S	2.81	398	12.8	39.1	20.9	7.4	2.4	1.29	0.6	59	28	226	117	273	20		131	4.3	92				63	0.87	6.5			136						156.9	47	19.092	36.7	130	17	138	99	0	0	0
318	M	69	2018	47.2	S	10.45	380	12.3	38	16.2	5.3	2.1	2.81	2.42	254	166	669	88		342		139	5.1	101	7.7	4.2	3.1	48	1.13					1.03	42.4	873			177	56.5	18.03	39.4	135	29	83	52	510	0	0
237	F	82	2018	40.62	S	8.36	344	10.9	31.4	22.9	5.2	2.4	1.01	0.69	33	15	507	140	159	23		133	4.1	100	7.7	1.8	2.2	32	0.68										153	49.3	21.0603	37.1	111	21	138	75	0	0	0
251	M	57	2018	45.97	S	10.44	322	9.6	28.8	15.4	5.2	1.8	0.47	0.26	79	32	542	275	132	19		139	4.1	102				76	6.12	7.6					63.7				174.7	60.7	19.8885	38	76		124	73	2100	2	0
220	M	66	2018	44.73	S	17.13	319	10.2	32.5	32	4.7	1.8	0.71	0.56	18	14	189	235	404	71		136	5.2	96	8.5	4.8	2.2	87	9.12	9				1.09	38.9				153	51.8	22.1282	36.5	71	10	120	49	1480	2	0
312	M	65	2018	40.23	S	0.05	243	7.9	24.3	0.5	5.4	2.5	0.3	0.11	78	108	152	471	141	34		139	4.6	105	7.8	3.1	1.7	26	1.22	2.5									177.4	69.3	22.0204	37	81	18	82	48	700	0	0
287	M	53	2018	52.48	S	0.85	233	7.7	23.6	1.4	4.4	2.1	2.08	1.23	18	15	519	50	454	278		151	4.3	116	8.2	5.4		70	1.48	9.7			118						166.3	52.1	18.8388	36.9	89	18	130	82	300	0	0
319	M	55	2018	45.77	S	20.19	455	13.5	41.3	46.7	5.3	2.2			13	16	206	115	382	63		137	4.1	98	7.7	3.2	2.4	16	0.85	5.4	120	97	122	1.23					158	69.9	28.0003	37.6	88	16	128	71	200	0	0
245	M	43	2018	41.17	S	5.89	445	15.3	43.4	21.4	7	3.6	0.8	0.31	39	50	156	154	256	43		132	4.4	96	9.4	2.1	1.9	18	0.9	4.8			191	1.18	39.8	1090	2.2		164.6	49.5	18.2703	38.4	98	20	119	62	195	0	0
320	M	59	2018	47.92	S	26.29	363	11.9	33.9	8.7	5.4	2.9	0.59	0.25	22	16	282	51	187	26	16	137	3.5	104	8.1	2.7	1.8	36	1.3	7.6	109	107	111	1.2	50	1511	32.2	68	167	68	24.3824	37.7	107	20	103	55	1600	0	0
321	M	35	2018	50.12	S	16.14	342	9.6	29.1	23.2	5.3	1.7	0.53	0.29	42	52	263		213	31		135	3.4	96	8	8.8	2.5	71	4.23	12.7			105	1.15	51.5		6.7		163	70.1	26.3841	37.4	100	11	115	84	195	0	0
207	F	92	2018	42.91	S	14.56	311	9.9	30	15	4.4	2	0.78	0.6	107	62	243	742	247	25		136	4.4	105	8	3.6		70	2.38	2.1			100						150	43	19.1111	36.7	78	24	118	41	0	2	0
217	M	64	2018	41.52	S	26.14	503	16.1	49	47	8.5	3.3	0.25	0.13	43	33	223	301	511	17		136	4.4	101	10.5	5	2.4	28	0.63	9.8	183	121	367	1.25	41.3	1204	3.8	107	169.5	75	26.1049	36.6	124	38	150	82	0	0	0
232	M	74	2018	42.16	S	15.46	333	10.1	32	19.9	6	2.6	0.95	0.72	35	11	512		401	242	124	134	4.5	103	7.4	7		85	5.43					1.14	41.4				157.6	62.9	25.3243	36.1	73	18	106	49	550	2	0
322	M	68	2018	43.14	S	17.05	464	13.1	38.4	25.2	6.8	2.6	0.86	0.39	33	20	227	306	239	28		129	3.9	92	8.4	1.9		37	0.96	6.3		108	234	0.92	34.8		2.4		180			39	93		126	43	960	0	0
233	F	67	2018	43.3	S	22.69	408	10.9	34.5	24	5.6	2.3	0.83	0.47	80	47	299	894	222	56	112	139	5.2	108	7.9	4.5	2	66	2.39	12.4			321	1.27	35.4		1.7		158	73.3	29.3623	37.7	98	15	131	52	1480	0	0
202	M	71	2019	42.34	D	7.83	311	9.1	25	13.9	5.2	1.6	4.41	3.9	738	602	964	103	2426	358		129	6.9	98	8.1	8.9		162	8.73										158	53	21.2306	36	95	28	116	44	2000	0	0
203	M	61	2019	47.83	D	15.44	259	7.7	24	32	5.3	1.9	2.19	1.97	37	8	304	2007	487	114	100	134	4.5	98	8	6	2.2	51	7.23					4.11	86.3	1426			166.3	57.5	20.7914	37.3	92	16	125	64	480	0	0
204	M	86	2019	44.82	D	12.72	357	10.8	33.4	13.5	4.7	1.6	0.47	0.21	42	15	2633	84	296	22		134	5.1	98	7.5	5.4		80	4.44	7.8				1	42.5				160	67.2	26.25	37.4	81	19	86	45	400	0	0
201	F	82	2019	41.48	D	6.12	479	14.3	42	25.9	5.6	2.6	0.22	0.15	41	20	375	125	286	23	1110	130	6.1	95	7	8.4	3	120	2.09	9.7	62	74	338	1.03	33.3	846	3.8					36	82	32	88	45	0	2	0
205	M	57	2019	52.79	S	7.4	305	9.7	30.6	26.1			0.28	0.21	77	96	696	43	271	161		152	5.1	118	6.2	10.6	2.3	67	2.96					1.44	41.9	1153			162	70	26.6728	39.2	109	36	117	80	360	0	0
324	M	84	2019	46.79	S	8.25	421	13.5	40.7	9.3	6.2	2	1.11	0.68	135	80	637	495	172	23		152	3.9	115	7.7	2.4	3.2	33	0.98	5.1			158						164	53	19.7055	37	98	31	120	61	450	0	0
222	M	56	2019	41.15	S	20.4	361	10	32.2	45.9	5.2	2	0.43	0.22	12	23	151	107	263	66	28	135	5.1	102				16	1.44										169	63.8	22.3382	37.8	98	18	163	106	640	0	0
297	F	74	2019	45.99	S	6.26	335	8.5	29	23.7	5	1.8	0.91	0.69	59	36	291		755	157	55	138	5.6	100				76	3.78					1.05	36.3				149	45.1	20.3144	36.6	92	16	92	56	0	0	0
325	M	54	2019	53.89	S	9.21	473	14.4	42.1	15.9	6.2	2.6	0.36	0.17	71	47	448	2961	128	66	47	135	3.1	102	8	1.4		19	1.12	5.4		194	124	0.93	36.4		6.7		171	78.7	26.9143	40.1	125		165	100	1110	0	0
327	F	72	2019	45.9	S	44.26	481	13	41.9	53.2	7.5	2.4	0.29	0.13	11	8	254	188	449	11		152	3.5	108	10.3	2.6	2.5	48	0.87	14.4			243	0.94	29.8							37.4	132	18	140	68	0	0	0
326	M	83	2019	46.95	S	16.14	347	12.3	35.1	7.3	4.7	2.4	1.06	0.64	210	420	472	1198	250	40		159	4.6	126	7.4	5.2	3.6	161	2.74	13.6									168			37.3	119	32	122	62	不明	0	0
317	M	49	2019	41.89	S	0.02	284	8.4	22.6	0.6	5.2	1.8	1.41	1.56	218	95	979	183	1562	541		139	4.3	106	9.2	5.1	2.2	57	2.74	5			133	1.56	67.4	833	8	111	168.9	55.7	19.5252	38.2	115	20	116	64	250	0	0
329	M	77	2019	44.96	S	2.16	466	15.9	43.3	16.8	5.4	2.6	1.88	1.01	46	22	196	988	129	157		134	3.1	100	8.2	1.8	1.6	17	0.62	4.2	109	87	181						170			39	140	22	144	90	855	0	0
330	F	90	2019	44.01	S	11.02	329	9.2	27.1	26.4	4.4	1.5	0.39	0.21	41	25	242	267	155	8	21	135	3.6	102	7.3	3.9	2.4	44	2.69	3.7			196	1.15	39.7	1096			145	38	18.0737	37.1	120	34	103	57	0	0	0
267	F	82	2019	47.93	S	5.87	448	10.2	32.3	16.3	6	3.1	0.77	0.41	33	21	320	371	156	48		133	4.3	98				48	1.26	5.4			121	0.89	28		8.3		141.5	45.3	22.6248	36.9	95	18	151	68	0	0	0
280	M	52	2019	42.56	S	0.02	275	8.4	23.5	2.3	4.1	1.2	4.21	3.62	62	3	617	213	207	82		144	4.5	109	5.7	6.7	1.9	142	4.9	9.2			150						173.4	72	23.9461	38.8	133	24	124	76	0	0	0
331	M	49	2019	42.22	S	10.37	566	17.3	50.8	20.2	5.4	2.4	0.58	0.25	12	10	177	159	128	17	75	137	4.4	105				37	0.87				149						182	89	26.8687	37.7	127	18	141	101	58	0	0
231	F	84	2019	45.68	S	14.28	380	10.8	33.9	18.8	4.9	2.5	0.66	0.24	31	12	191	376		20		143	4.4	108				30	1.99	6.5				1.5	44.6	763	14.1		150	50.5	22.4444	37.5	97	25	146	57	0	0	0
323	M	64	2019	44.37	S	20.09	406	9.3	27.8	32.1	7	2.7	0.27	0.07	17	16	334	288	445			145	4.8	96	8.6	2.3		38	7.05	3.1									180	105	32.4074	38.6	85	16	136	79	90	0	0
328	M	53	2019	42.33	S	0.02	242	7.6	23.2	1.2	6.1	2.5	1.18	0.77	18	6	321	14	189	52	95	158	4.3	122	9	4		35	0.81	3.5			185	1.34	72.6	1092			169.6	57.2	19.8859	38.4	136		131	85	0	0	0
332	M	87	2019	45.88	S	6.12	452	13.5	38.8	9.4	5.1	2.4	3.25	2.64	64	127	260	418	360	126	51	136	3.7	100	8.3	3.2		44	1.62	8.8				1.02	34.6				162	60.2	22.9386	38.3	95	20	104	54	940	0	0
333	M	60	2019	42.66	S	17.4	268	7.9	24.3	25.9	5.4	2.3	1.1	0.45	19	12	229	391	117	15		140	4	103	8.8	1.9		32	0.54	3.4				1.03	35.7				172			38.3	72	16	136	76	800	0	0
252	F	89	2019	42.95	S	30.17	423	13.8	37.9	34.2	6.1	2.6	0.51	0.22	32	45	350	647	280	18	96	154	4	115	9.5	8.1	2.8	93	2.14	13.3			141	1.14	41.9				138	32.5	17.0657	32.8	60	24	156	77	0	0	0
209	M	58	2019	43.74	S	8.26	329	9.9	30.1	18.6	6.2	2.5	0.46	0.24	29	27	175	528	283	113	98	137	4.2	104	7.7	2.1		10	0.82	7.1									167	85	30.478	39	115	32	126	81	20	0	0
259	M	53	2019	45.12	S	13.21	484	14.4	44.2	22.3	6.6	3.2	0.64	0.25	10	10	175		159	23	203	134	4.8	98				14	1.03										175	64.1	20.9306	36.7	124	10	82	61	20	0	0
242	M	71	2019	47.05	S	4.48	412	10.7	36.7	3.4	4.6	1.4	0.78	0.61	22	14	687	36	132	67		138	4.5	101	7.5	5.9	1.8	42	3.17					1.53	59.9				171	77.5	26.5039				104	47	1000	0	0
336	M	62	2019	42.85	S	10.58	274	8.3	25.6	15.2	5.2	1.8	0.73	0.49	23	12	419	85	190	26		141	4.7	104	7.6	4.3	2.5	39	1.56					1.09	38.8	803			176	56.2	18.14	38.2	134	25	136	62	180	0	0
334	M	87	2019	42.14	S	12.83	348	10.1	32.8	14.8	5.9	1.5	0.2	0.09	30	13	372	161	384	17		155	4.4	119	7.2	4.4	2.3	74	2.2	13.3			123						164			36.6	91	17	127	77	2600	0	0
337	F	84	2019	41.54	S	13.44	312	8.7	26.6	38.6	5.9	1.8	1.47	1.15	273	140	461	15	1742	368	45	134	5.2	93	7.6	6.7		60	2.88	11.8				0.97	41.9	812	8.5		146			36.9	64	18	112	41	0	2	0
238	M	83	2019	41.18	S	8.37	432	12.7	38.1	19.4	5.8	2.2	0.69	0.41	91	52	586	1168	170	38	114	141	3.8	104	7.6	3.5		44	2.67	7.1			327	1	31.6				156	56.8	23.3399	38	124	33	119	64	700	0	0
338	F	79	2019	47.9	S	16.14	298	9.2	27	4.7			4.93	4.15	625	22	1828	11731	853	29		137	4.5	105	7.5	4	2.4	39	3.19					1.03	40.5	758			149						140	65	0	0	0
4	M	48	2020	49.72	D	0.94	258	7.9	24	4.8		2.3	1.53	1.19	48	14	6144	98	270	84		149	5	109	7.4	8	2.9	78	1.94	13.6				1.28	50.2	625	343	58											0
13	M	77	2020	43.5	D	21.37	263	9	27.4	8.9	3.8	1.4	0.71	0.48	51	31	287		210	32		148	3.3	109	7.2	5.3		52	2.66	5.1			114			1047	6.1												0
1	F	82	2020	51.68	S	13.97	336	10.9	31.1	7.4			0.71	0.43	268	154	880	8169	318	23		144	4	113	6.5	4	2.7	66	2.2					0.91	34.5	806													0
2	M	62	2020	51.21	S	6.22	245	9.1	23.5	4.1		1.7	1.26	0.77	84	24	480	594	407	79		140	2.8	100	5.6	3	2.5	45	3.44		98			0.99	35.9	762	6.5												0
3	M	78	2020	50.02	S	10.99	378	12.1	35.2	20	6.3	2.7	0.91	0.45	22	14	209		254	37		135	4.2	101	7.7	2.4	1.8	49	2.16																				0
5	F	57	2020	47.54	S	13.14	436	12.5	37.3	26.2	5.8	2.6	1.75	0.85	80	82	197		282	127	13	141	3.4	103	8.4	3	1.8	11	0.59	1.9	278		183	1.25	43.9	1390	3.2												0
6	M	47	2020	46.39	S	2.11	265	8.2	24.6	8.1	3.8	1.4	0.45	0.31	19	13	460	29	1427	545		139	4.1	106	6.7	3.7	1.2	22	1.24	8.2			99																0
7	M	60	2020	46.28	S	23.37	464	13.9	44.6	51.6	8.8	3.3	0.35	0.19	19	20	165	17	320	31		132	6	98	9.7	6		35	1.51				377	1.24	43.3	963													0
8	M	66	2020	44.91	S	20.19	422	13.4	38.7	27	5.4	2.3	0.7	0.48	17	23	158		219	52	10	137	4.5	101				61	1.74							882	12.8												0
10	F	66	2020	44.57	S	35.01	290	8.2	24.3	3.7			2.85	2.36	65	59	1570	753	451	104		138	5.2	105	7	6.2	2.4	79	6.8	10.2				1.08	32.6	809													0
11	F	76	2020	44.34	S	4.22	508	15.8	48.8	16.8	7.1	2.5	1.29	0.66	22	20	211	25	337	79		139	4.8	100	8.8	4.3		26	0.82	4.7			95				5.2												0
12	M	68	2020	43.99	S	19.07	352	10.6	32.5	2.4	6.5	2.7	1.22	0.46	96	13	4661	398	1168	30		138	6	100	9.7	3.2		56	1.61	9.2							149.5												0
15	M	64	2020	42.53	S	0.02	240	7.1	20.8	1	4.6	1.8	1.92	1.63	39	10	292	211	407	159		149	4.6	121	7.6	5.5	2	69	3.08	6			169																0
16	F	68	2020	42.5	S	18.16	471	14.4	39.7	7.3	6.7	3.3	0.9	0.47	32	24	332	301	264	47	110	128	3.9	92	8.3	5	1.7	42	2.01	7.7			99		40.8	863													0
17	M	76	2020	42.29	S	27.38	424	13.5	39	34.7	6.2	2.3	0.85	0.43	32	17	220	895	164	31		137	4	99	8.2	2.9	2.3	26	0.93					1.15	37		4.7												0
18	M	62	2020	42.05	S	38.71	429	12.7	40.2	35.4	5.4	1.1	1.08	0.92	47	41	236	50	360	41	18	135	6.5	101	8.3	9.3	2.7	134	9.11	10.8			183	1.22	32.4	1373	49.7												0
19	F	88	2020	41.93	S	2.31	334	10	29.1	13.3		3.6	0.5	0.23	23	15	424	145	74	14		139	3.7	103	8.3	2.8	1.7	43	2.28																				0
23	F	60	2020	40.68	S	56.08	338	9.9	30.3	2.2	6.3	2.6	0.41	0.19	30	23	1314	18	411	118		134	4.1	95	8.8	4.2	1.6	15	0.55	4.2																			0
24	F	41	2020	40.53	S	0.96	328	8.7	26.5	20.8	6	2.5	0.34	0.15	21	13	124	371	127	52		139	4	105	7.7	2.1	1.7	11	0.68	3.1			99																0
25	F	62	2020	40.33	S	19.79	342	10	31.6	28.4	7	2.3	0.38	0.25	20	14	275	28	1366	117		134	3.7	95				27	5.23				232	3.94	89.3	911	3.4												0
26	M	64	2020	40.23	S	14.55	351	10.7	31.5	35.4	5.5	2.3	0.87	0.5	56	94	242		250	178	71	139	4.3	99	7.7	2.7		14	0.85	2.2			145																0
28	M	36	2020	40.02	S	23.06	422	14.5	40.4	21.7	6.5	2.7	0.54	0.38	53	38	520	374	488	600	26	131	3.7	91	9.1	2.6	2.4	37	1.05	6.9	114	191		1.1	39.3		3.6												0
9	M	77	2020	44.9	S	18.2	423	12.6	37.2	6.6		2.5	0.46	0.25	22	21	316	129	201	41		135	3.6	102	7.2	4.8	2.6	55	2.19					1.05	37.1	1270													0
14	F	68	2020	42.6	S	14.55	420	12.5	37	7.6		1.8	0.28	0.11	19	15	362	40	491			137	3.9	105	7.5	3.6		47	1.31	10.4	257	281	321	0.95	34.8	1256	4												0
20	M	90	2020	41.67	S	28	304	9.5	28.1	33.2	5.5	2.2	0.65	0.41	32	13	197		555	89		137	3.7	102	8.5	3.6	1.7	16	1							869	3.6												0
21	F	72	2020	41.61	S	11.09	336	10.3	30.2	15	6	2.7	0.92	0.66	27	16	231	37	189			138	4.1	108	7.8	6.4		99	7.23	6.3				0.99	37.5														0
27	M	81	2020	40.02	S	18.26	382	11	33.3	23.9	6.8	3.2	0.61	0.34	12	7	243	23	210	13	35	134	5	102	9.1	7.4	2.4	56	3.71	6.1			112	1.09	38.1		6.6												0
22	M	49	2020	41.59	S	12.52	441	14	42	28.6		2.9	0.55	0.21	23	28	196		169	29		133	4.4	97				19	0.82																				0
[truncated: 22 more columns]
