# Supplementary material for: Prediction of 72-hour mortality in patients with extremely high serum C-reactive protein levels using a novel weighted average of risk scores
Source: PLoS One. 2021 Feb 19;16(2):e0246259. doi: 10.1371/journal.pone.0246259 (PMC7894915; doi:10.1371/journal.pone.0246259)
Supplement: S3 Dataset — (XLSX) [file pone.0246259.s004.xlsx]

## Sheet: CRP 20-40_2019
Anonymity No	Sex	Age	Year	CRP	72-h Outcome	WBC	RBC	Hb	Ht	Plt	TP	ALB	T-BIL	D-BIL	AST	ALT	LD	CK	ALP	gamma-GTP	AMY	NA	K	CL	CA	IP	MG	BUN	CRTNN	UA	T-CHO	TG	Glu	PT-INR	APTT-sec	Fibrinogen	D-dimer	AT-3	Height cm	Weight kg	ＢＭＩ	Body temprature	Pulse rate	Respiratory rate	sBP	dBP	Brinkman index (Nonsmoker 0)	CHF（2）	Dementia（2）
1	M	53	2019	39.96	S	0.02	249	8	24.1	2.7	6.7	3	1.15	0.68	8	7	150	20	226	61		151	3.7	115	9.4	3.9	2.1	26		2.5			175																0
2	M	46	2019	39.9	S	7.84	409	11.8	38.4	20.2	6.8	3.5	0.79	0.33	43	17	205		222	69	12	134	4	98	9	4.4		29		9.1			134																0
3	M	64	2019	39.75	S						7	3.1	0.16	0.07	18	13	241	581	217	21		140	4.5	102	8.7	6.1	2.5	60		4.9		140	122			1370													0
4	F	71	2019	39.71	S	9.47	449	13.1	39.3	17	6.9	3.7	1.55	0.52	22	18	170	391	152	47	21	135	3.8	99	9.1	1.7		11			153	114	217	1.14	31.1														0
5	F	54	2019	39.67	S	4.62	237	7.3	22.9	7.2	4.4	1.6	0.62	0.33	13	9	504	41	190	140		136	4.3	105	7.1	6.6	2.7	62		10.2				1	36	887													0
6	M	71	2019	39.63	S	10.27	260	8.9	25	14.8	5.5	2.6	0.79	0.31	26	20	198		185	13	39	139	4.3	105		2.1	1.9	8					157			743													0
7	F	43	2019	39.58	S	13.36	481	14	43.1	39.3	7.3	2.8	0.38	0.17	90	129	294		1675	331		141	4.3	100	9	4	2.1	9						1.01	45.9	1115													0
8	M	78	2019	39.55	D	7.59	336	9.9	32.1	7	4.3	1.8	0.23	0.09	28	14	287		136	10		145	5.2	107	7.4	8.7	2.4	103		6.6			87																1
9	M	80	2019	39.51	S	8.05	460	15	42.7	1.2	5.6	2.8	12.38	9.87	116	86	375	310	703	278	111	137	3.2	98	8.2	3.5	2	73					54	1.35	42	1068	24.8												0
10	M	22	2019	39.44	S	1.94	252	9.3	27.9	3.1	6	3.4	0.6	0.26	49	38	1042		275	192		137	4.8	103	8.7	4.9	1.7	25		7.1				1.28	37.6	763	22.8												0
11	M	67	2019	39.42	S	20.65	395	12.4	36.7	22.4	6.1	2.5	1.66	0.74	11	8	168		225	33	47	134	3.9	98	8.4	1.9		27																					0
12	M	63	2019	39.24	S	13.62	312	10.3	29.8	13.9	4.6	2.3	2.3	1.29	32	28	172		91	34	12	140	3.8	107		3.6	1.2	12			124					755													0
13	F	84	2019	39.23	S	10.17	327	9.3	29	17	4.9	2.5	0.67	0.24	36	15	232	268		18		142	4	112		2.2	1.7	27		8.2				1.09	45.8	1093	10.4												0
14	M	62	2019	39.15	S	14.62	320	10.2	30.4	10.1		2.3	0.69	0.26	21	8	415	260	177	30		140	3.8	101		3.2	2	24						1.11	52.5														0
15	F	54	2019	39.06	S	24.69	351	10.6	29.4	4.2	5.8	2.5	20.97	15.77	250	154	1188	3927	518	127		138	4.5	102	8.7	3.8	2.3	73		4.4			129	1.06	42.6	359	99.4												0
16	M	83	2019	38.89	S	11.09	336	11.8	34.9	5			1.01	0.6	180	337	499	606	271	65		171	4.1	136	7.4	3.6	3.7	113																					0
17	M	86	2019	38.88	S	15.47	359	11	32.7	14.4		1	0.57	0.23	96	18	3006	127	307	24		129	6.3	95	7.7	4.5	3	75		7.4			117	1.07	44.9	629	39.6												0
18	F	75	2019	38.87	S	8.56	282	8.7	26.6	13.9	6.5	2.9	0.62	0.27	39	26	188	119	911	313		132	4.9	96				18		3.7																			0
19	M	63	2019	38.78	S	9.53	289	9.3	27	10.1		3	0.4	0.26	26	17	116	60		53		135	3.2	97	8.5	2.9	3.3	58																					0
20	M	54	2019	38.69	S	22.37	353	12.2	32.7	17.2	6.3	2.7	1.73	1.17	103	74	334	455	590	165		132	3.5	96	8.1	3.1		23		6.7			129	1.1	40.2		4.3												0
21	M	63	2019	38.67	S	24.48	441	14.4	41.4	31	5.5	2.4	0.92	0.46	28	28	283		397	127		135	4.4	97		4.5		6									4.6												0
22	F	78	2019	38.66	S	10.88	436	13.5	40.1	28.8		3			31	24	201	51	423	105	29	141	3.6	104	8.7	2.8	1.9	11			165						2.4												0
23	F	49	2019	38.64	S	11.22	350	11	32.6	48.6	6.5	2.6	0.43	0.19	27	17	161	26	992			138	4.1	102				11		4.7																			0
24	F	84	2019	38.57	S	25.77	362	10.2	31.7	41.4		1.8	0.46	0.19	19	9	265	12	307	34		134	4.9	94		6.7		46		11.1			256	0.97	41.9	812	8.5												0
25	M	71	2019	38.52	S	2.83	436	12	37.9	9.7	4.8	2	0.87	0.39	23	23	371	18	201	34		142	4.1	107	7.9	3.7	1.9	38					183	1.73	39.9	752	4.8												0
26	M	49	2019	38.47	S	10.71	515	15.7	46.6	21.8	5.3	2.1	0.58	0.25	13	9	192	61	132	18	62	140	4.1	106		4.1	2.4	28					121	0.97	43.1	683	10												0
27	M	60	2019	38.29	S	4.41	425	12.7	36.5	3.6	6.5	3.6	1.96	1.25	274	283	444	192	227	329	21	139	4.3	103	8.7	2.3	1.5	21		6.4			125	1.13	35.5	557	11												0
28	M	78	2019	38.06	S	14.8	314	9.5	28.9	34.4	5.5	2	0.78	0.36	17	11	165		271	79		134	4.1	100	8.4	3.7		19		3.8			243																0
29	M	49	2019	38.06	S	0.01	242	7.2	19.2	0.9	5.1	1.8	1.88	1.98	240	70	1092	204	1396	501		140	4.2	106	9.3	5.4	2.4	74		5.8			106	1.6		1110													0
30	F	51	2019	38.05	S	19.38	341	10.4	33	25	5.1	2.4	1.64	0.67	40	71	913		247		40	140	4.2	108	7.8	2.1		7						0.92	33.7														0
31	M	52	2019	38.04	S	0.02	266	8.3	24.6	2.4	4.9	1.9	3.26	2.65	37	9	445	110	150	40		147	3.7	118	7	3.6	2.3	63		4.5			117																0
32	M	75	2019	38.02	S	10.33	475	13.1	39.4	21	7.3	3.6	0.91	0.5	195	114	553	7834	384	371		140	4.7	99	9.5	6.9	3	87		10.6			174	1.04	31.5		74.1												0
33	M	60	2019	38.01	S	12.08	475	14.2	43.3	17.1	5.9	2.9	0.88	0.38	14	13	191		263	29	30	138	4.4	104				10																					0
34	F	75	2019	37.86	S	19.18	563	16.2	46.7	26.7	7.5	3.8	0.98	0.4	26	28	234	42	290	25		133	4	86	9.8	5.3	2.1	25						0.94	32.2		3.2												0
35	M	77	2019	37.76	S	9.99	453	14.7	43.8	16.9	6.8	3.4	1.49	0.71	49	36	485	576	254	30		134	4.8	98	8.7	4.3	2.5	55		8.2				1.16	42.2														0
36	M	82	2019	37.68	S	17.67	470	13.3	41.4	25.8	5.9	2.5	1.94	0.76	103	77	270	351	238	17		134	4.6	95	8.5	3.6		39					132	1.18	89.3														0
37	M	60	2019	37.56	S	0.16	281	8	23.8	1.1	4.2	1.6	2.79	2.3	100	141	524	1084	190	85		156	3.9	124	7	4.4	2.4	84		5.9			135	1.16	48.3	546													0
38	M	64	2019	37.52	S	0.18	238	7	20.3	1.2	5.1	2.1	0.96	0.55	15	64	83		1423	427		137	3.2	102	8	3.3		13		2			122	1.09	51.6	1016													0
39	M	72	2019	37.51	S	12.44	276	9.2	26.6	28.2	6.5	2.2	0.59	0.35	12	1	175	96	255	24		134	4.4	99				33																					0
40	M	82	2019	37.47	S	5.18	334	11.3	33.1	33.2												131	5.3	101				27																					0
41	F	81	2019	37.44	S	12.13	327	9.5	28.4	20.7	5.6	1.8	0.29	0.17	34	16	247	185	131	19	130	135	4.3	102	7.3	5.8	2.3	57		6.8	124			1.05	31														0
42	F	47	2019	37.39	S	15.52	388	9.4	28	20.1	5.6	2	0.56	0.25	26	45	419	20	377	91	28	137	3.7	99	7.8	3.1	2.2	18		4	140	199	111	1.1	36.7														0
43	M	87	2019	37.38	S	14.08	496	14.9	43.4	10.7	6.3	3.1	6.57	5.31	86	204	292	375	566	198	34	136	3.8	99	8.9	3.4		33		7.1				1.06	33.2		6												0
44	F	82	2019	37.21	S	17.16	439	13.4	39.7	19.9	5.5	2	0.48	0.28	29	22	362	547	208		164	133	3.9	90		3.2	2.8	48			105		145	1.04	32.5	851	7.9												0
45	M	37	2019	37.2	S	12.11	356	12.1	34.1	10.8			0.58	0.32	34	34	291	35	241	242	167	136	3.3	99	7.6	2	1.4	5																					0
46	F	78	2019	37.13	S	34.63	249	7.9	23.7	29	5.3	2.4	1.14	0.86	35	21	290		729	102	6	130	6	96	8.3	4.9	2.9	75					115			674													0
47	F	78	2019	37.07	S	20.27	380	11.6	35.6	18.5	6.3	2.8	0.56	0.31	9	5	179		261	38	64	136	5.7	98	8	8.3		75		6.9				1.05															0
48	M	58	2019	37.03	S	1.7	212	6.8	20.3	3.2	6.3	3.2	0.79	0.34	213	83	7168	601	4217	65		142	4.4	107	8.9	3	1.6	35		6.7			232	1.15		860	11.5												0
49	F	74	2019	37.02	S	6.65	287	8.6	24.7	19.4			0.64	0.35	28	28	228	764	177	11		141	4.7	111		2.7	2.3	12								812	2.2												0
50	M	71	2019	36.95	S	9.32	355	10.5	31.1	13.2	6.3	2.3	1.34	0.83	40	13	519	20	163	35		132	5.1	101				15		2						657	7.2												0
51	F	89	2019	36.91	S	4.48	269	8.6	26.5	13.6		2	1.39	1.2	23	59	198	53	652	137	11	142	4.1	109	6.9	5.1	2.1	79		7.6	87			1.09	34.5	995	8.6												1
52	M	84	2019	36.91	S	4.48	421	13.3	40.1	11		2.4	1.89	1.22	121	79	617	432	148	27		151	4.1	112	7.7	2.9	2.8	28		5.9						905													0
53	F	72	2019	36.84	S	39.11	405	10.8	34.1	41.5	5.9	1.7	0.29	0.12	20	11	190	335	301	8		155	3.2	117	8.6	1	1.9	21		5.9	149	66	286																0
54	F	78	2019	36.8	S	3.26	378	9.4	29.4	4.7	5.3	2.3	0.53	0.3	90	35	1458	370	520	144		132	4.1	100	7.5	2.1		20		7.2			78			486	11.3												0
55	F	90	2019	36.53	S	9.06	352	9.9	29.2	29.8	4.5	1.6	0.44	0.23	51	27	230	518	136	9	22	134	4.7		7.3	3.9	2.2	44		4.2			270	1.29	41.1	963	25.1												0
56	F	59	2019	36.5	S	14.23	434	13.6	41.1	23.2	8	3.5	0.91	0.46	55	37	235	68	522	203		135	4.4	96	9.7	3.2		13		2.7																			0
57	M	45	2019	36.47	S	9.62	411	12.7	38.7	51.6	7.2	2.5	0.99	0.59	47	53	224		1587	312		133	4.8	94	8.8	2.7	2.7	9		2.9	128		120																0
58	F	66	2019	36.36	S	0.21	280	8	24.5	0.4	4.8	1.9	1.27	0.7	24	5	468	808				134	3.2	97	4.9	6.1	1.2	68		9.3	170		112			575	12.4												0
59	M	95	2019	36.34	D	11.87	441	14.4	45.4	16.8	6.7	2.4	1.99	1.18	314	200	1070	552	356	11		150	6.1	114	8.5	6.4		134					123	1.57	53.3		51.2												1
60	M	84	2019	36.31	S	17.22	304	8.8	25.6	47.5			0.35	0.16	21	19	165	273	328	55		132	4.5	96				16																					0
61	M	92	2019	36.3	S	10.19	410	13.7	39.8	9.2	4.8	2.4	1.11	0.66	59	26	332	1059	148	11	430	158	4	118	8.8	2.2	2.3	84			87		72				7												0
62	F	69	2019	36.29	S	35.1	473	14	40.5	10.7	6.4	3	0.58	0.2	24	14	415	81	271	12		136	3.7	99	7.7	4.7	2.1	66		8.4				1.07	35	785	22.5												0
63	M	39	2019	36.2	S	13.47	494	14.3	43	31.2	6.2	3.4	2.98	0.65	11	7	217		192	14		134	4.2	98				9																					0
64	M	79	2019	36.07	D	10.67	356	10.4	32.9	23.2	5.2	1.6	0.31	0.23	112	28	393		824			145	5.1	104	6.7	7.3	2.2	95		6			83																0
65	F	50	2019	36.06	S	13.87	404	10.9	33.1	11.9			0.71	0.31	14	11	233	62		12		137	3.4					24																					0
66	M	67	2019	36.05	S	16.59	434	13	37.4	25.3	6.4	3	0.71	0.39	35	51	256	65	347	173	39	135	5	99										1.07	35.1														0
67	M	86	2019	36.02	S	7.6	418	14	41.4	7.2		2.7	0.4	0.19	65	24	178		135	20	31	139	3.7	108		1.7	1.8	14						1.12	51.7	591	28.2												0
68	F	81	2019	35.74	S	12.14	314	9.3	28.7	30	5.6	2.3	0.29	0.1	16	58	211	57	234			140	4.1	104	8.1	4.3		15		5.8																			0
69	M	68	2019	35.7	S	17.94	352	12.6	36.3	24.2	6.6	3.6	1.21	0.55	22	34	284		209	39	29	136	4.7	99				10																					0
70	F	69	2019	35.62	S	20.28	273	9.9	28	10.5			0.66	0.22	17	19	185	99	143	23		136	3.5	106	8.6	2.3	2	19		3.5			179																0
71	F	74	2019	35.45	S	24.7	273	7.8	26.5	50.4	5.1	0.7			46	14	255	119	908	258		140	6.2	105	8.3	4	2.4	87		7				1.24	49.4														0
72	M	71	2019	35.37	S												185					137	4.9			2.3	2.1	19								426													0
73	F	81	2019	35.23	S	16.02	294	8.6	26.3	4.8	6.2	2.3	0.23	0.15	21	9	207	275	231	83		136	4.8	107	7.4	3.6	2.5	65		9.1			90	1.11	40.8	783													0
74	F	77	2019	35.07	S	16.28	387	11.2	33	37.5	6.2	2.4	0.53	0.25	13	16	159		646	204		135	4.7	100				11																					0
75	M	71	2019	35.06	S	12.32	470	12.7	42	29.6	6	3	0.88	0.32	18	12	220	237	223	28		145	4.3	110				15																					0
76	M	42	2019	34.99	S	23.02	452	13.1	38.3	45.4	6.8	2.4	0.27	0.12	10	7	217	38	386	21		133	3.3	93	8.7	4.2		17		6.5			345																0
77	M	41	2019	34.97	S	11.26	345	11.2	33.5	15.5			1.07	0.35	19	20	179	566	220	69		138	3.9	103	8.5	3	2.3	7		4.6				0.93	34.7	921													0
78	F	87	2019	34.95	S	19.41	292	8.6	28.1	24.5	5.2	1.8	0.38	0.21	19	22	254		281	27		143	3.6	115	6.8	5.3	2.4	72																					0
79	M	30	2019	34.95	S	6.74	413	11.6	34.2	16.8	6.1	3.2	4.06	2.49	40	32	297	1236	218	34		133	4.2	100	8.4	2.2	1.9	8		2.9				1.08	44.6	775													0
80	F	54	2019	34.92	S	20.84	468	12.5	40.7	25.4	5.2	2.4	0.42	0.14	8	10	197	19	226	83	37	138	3.9	106	8.3	2.1	2	10																					0
81	M	72	2019	34.87	S	2.02	372	11.1	33.1	16.2	6.4	3.3	0.87	0.42	9	11	153		146			136	4	92				62						0.97	32.9														0
82	M	66	2019	34.85	S	0.41	245	7.6	23	1.6	5.6	2	1.52	1.16	8	6	109		394	117		149	3.8	112	8.2	4.7	1.5	40		3.6			127	1.45	57.9	906													0
83	M	57	2019	34.82	S	4.23	253	8.4	25.6	9.3	5.8	2	12.18	9.66	29	13	150		201	201	10	141	4.6	105				24						1.38	46.2														0
84	F	62	2019	34.79	S	18.93	381	10.8	33.5	20.5	5.4	2.1	1.03	0.52	27	18	545	24	474	56	23	137	4.2	102	7.6	3.6	1.9	17		3.3			166																0
85	M	83	2019	34.76	S	6.37	396	11.6	35.2	16.7		2.2	0.41	0.28	82	43	568	1038	128			142	5	109	7	3	2.4	48		6.7			224																0
86	F	79	2019	34.74	S	2.55	331	10.7	32.6	7.7	5.3	2.5	0.21	0.13	21	14	273	29	294	57	174	137	4.6	102	8.2	4		27		4.6	104	159	125	0.94	38.4		15												0
87	M	64	2019	34.74	S	17.75	324	8.4	25.8	27.6	6.4	2.2	0.49	0.33	27	17	221	177	609	118	44	140	4.9	100				43					169	1.19	38.8		6.4												0
88	F	79	2019	34.73	S	11.73	378	12.2	35.4	2.2	5.2	2.3	0.38	0.15	17	1	339	169	195	9		132	3.8	102	9	3.5	2.2	29					126	0.99	41	532													0
89	M	71	2019	34.7	S	19.83	450	12.6	37.6	23.6	4.7	2.2	0.5	0.23	70	29	291	1577	223	9		137	3.6	106	7.5	4.8	1.5	26																					0
90	M	82	2019	34.58	S	27.11	512	18.4	50.2	18.9	6.4	3.4	2.82	1.23	26	16	280	193	155	140		138	4.2	105	8.6	1.6	1.6	19		5.4			152	1.14	31.7	921													0
91	M	67	2019	34.56	S	1.08	448	11.9	36.5	9			0.9	0.48	36	38	231		165	21		134	3.4	99	7.8	2.2		27		6.8							3.8												0
92	M	49	2019	34.49	S	33.58	421	12.5	38.4	18.8	6.6	2.9	1.09	0.57	118	30	335	4712	320	56	317	130	7.2	94	8.7	5	2	63								820													0
93	F	66	2019	34.47	S	0.13	244	7.6	21.4	4.5	6.1	2.7	1.33	0.6	10	13	165	26		58		133	2.9	97	8.2	2.4	1.1	12		1.8			160																0
94	M	56	2019	34.37	S	14.42	339	9.6	30.3	46	5.5	2.1	0.46	0.22	12	18	147	42	254	55	34	137	4.7	103				18																					0
95	F	71	2019	34.3	D	67.34	367	10.8	34.7	22	4.3	1.1	1.19	0.71	15	13	369	13	460	16		136	4.8	101	7.3	4.1		57																					0
96	M	81	2019	34.3	S	10.1	531	15.8	48.9	29.4	6.7	2.8	0.75	0.31	25	18	263	912	247	21	72	144	4.4	107	8.6	4.7	2.8	108					221	1.09	30.8	1552													0
97	M	81	2019	34.16	S	16.45	435	12.8	38.9	23.1	6.2	2.4	0.79	0.4	38	35	217		279	36		127	5.1	91		2.3		17								1173													0
98	M	83	2019	34.15	S	15.55	456	13.9	40.9	22.4	7.2	3.3	0.79	0.34	20	15	196	69	273	13	42	139	4.1	99		5.5	3	88					151	1.08	29.5	858													0
99	F	55	2019	34.12	S	12.99	405	9.4	31	41.9	5.2	1.5	0.33	0.14	18	10	219	127	286	15		130	5.3	94	8.5	5.9	2.6	63		7.1			145	1.1															0
100	M	80	2019	34.08	S	10.35	218	8.5	25.4	15.2	6.9	3.7	0.9	0.48	45	18	216	66	72	44		137	4.3	102				45		8.1			116	1.08	27.5														0
101	F	83	2019	34.06	S	27.8	374	11.4	35.1	8.7		3.6	0.66	0.28	19	15	240	75	225	16		143	3.7	106		2.1	1.5	29					136			616													0
102	M	69	2019	34.05	S	16.44	273	7.8	22	39.3		2.3	0.91	0.47	20	20	187	291	395	26		137	4.1	105		10.4	2.8	48		11.3				1.11	39.9	882	13.7												0
103	F	73	2019	34	S	3.99	404	12.4	36.3	31.9	6.8	3.5	0.63	0.28	21	13	370	39	410	52	691	135	6.5	100	10.1	5.6	1.5	62					187	1.06	45.2	686	5.6	104											0
104	M	69	2019	33.94	S	30.48	430	11.5	34.9	24.2	6.6	2.8	0.38	0.19	26	14	286	49	680	47		137	4.4	103	8.4	3.5		33		3.5	138	144	133																0
105	M	64	2019	33.94	S	9.98	338	9.2	30.1	13.5	5.3	2.3			11	1	336					134	5.2	102	8.2	5.3	2.5	59		6.3						725													0
106	F	77	2019	33.88	D	58.03	210	6.7	22.9	36.1	3.9	1.5	1.38	1.11	18	9	308		253	45	612	149	3.8	117	7.8	4.7		59			63			1.3	44.4		10.5												0
107	F	66	2019	33.86	S	7.12	345	11.1	32.2	12.6	6.7	3.3	0.57	0.27	169	101	255		244	96		136	3.5	102	8.9	2.1		19		7.3				1.06	39.3	1114	2.6												0
108	F	71	2019	33.84	S	8.89	318	10.3	31.3	15.7		2.1	0.27	0.17	23	10	262	336	198	26		131	5.2	101	6.6	5.2	2.9	54						1.05	41.9	875													0
109	M	61	2019	33.82	S	16.38	238	7.4	23.4	29.1	6.9	2.9	0.91	0.44	68	80			1034	418		135	4.4	96	9.2	3.1		27																					0
110	F	72	2019	33.8	S	26.27	375	11.2	33.7	40	6.4	2.2	0.55	0.32	30	40	256		311	58		138	3.8	103	8.4	2.6	2.2	18		3.3																			0
111	M	78	2019	33.75	S	8.18	347	11.3	33.3	18.2	5.5	2.6	0.58	0.23	18	10	153	53	251	14		129	3.9	86	8.5	2.4	1.8	11		2.9			78																0
112	M	79	2019	33.73	S												481					147	4.2			2.6	2.4	33																					0
113	M	62	2019	33.71	S	13.39	485	12.1	39	34.9	7.2	2.6	0.27	0.13	12	11	140		342	56		134	3.7	98	8.1	4.3	2	51		5.9																			0
114	F	75	2019	33.64	S	8.93	306	9.2	27	26.9			2.19	1.52	23	16	147	51			27	134	4.2	101	7.9	1.2	1.7	7		3.7																			0
115	M	83	2019	33.61	S	13.17	450	14.2	46.6	22.7	6	2.6	0.58	0.31	46	18	307	360	268	51		143	6	111	8.9	5.7		91																					0
116	M	83	2019	33.61	S	0.69	292	7.9	25.1	22.9	7.2	3.2	0.9	0.36	19	19	423	109	208	44		137	4.6	103	8.9	3.4		50		6.9																			0
117	M	63	2019	33.54	S	18.11	274	8.9	24.8	9.2	5.8	3.2	1.65	0.62	220	88	649	2496	210	81	33	137	4.1	101		2.4	1.2	28		8.7				0.95	37.9	179	20												0
118	M	77	2019	33.52	S	7.29	403	13.6	37.8	18			0.63	0.34	37	24	163	129	202	95		136	3.1	98	7.8	1.9	2.2	16																					0
119	M	35	2019	33.5	S	0.04	267	8.5	23.5	2.8	5.7	2.8	1.12	0.75	13	42	121		682	236		133	3.6	102				19		1.7																			0
120	M	75	2019	33.49	S	12.4	268	10.1	31.1	38	5.4	2.2	1.18	0.59	44	23	184	217	316	149		143	3.8	107	8.3	2.5	2	12																					0
121	M	87	2019	33.48	S	13.71	314	9.2	30.2	15.5		1.7	0.13	0.07	40	13	337	116	340	17		155	4.7	121		4.1	2.3	71					168																0
122	M	72	2019	33.47	S	10.26	222	7.3	23.1	21.7		2.2	0.27	0.19	71	338	230		754	179		141	4.4	97		3.1		21		3.1																			0
123	F	78	2019	33.37	S	11.66	315	9.4	28.3	13.2	5.6	1.9	0.7	0.28	43	64	433	91	393	93	28	135	2.8	92	7.9	2.8		17						1.13	42.6		57.2												0
124	M	51	2019	33.37	S	8.16	371	12.1	32.9	8.3	4.5	1.7	1.95	1.23	53	26	805	526	247	219	97	130	3.7	99	4.5	2	2.3	8		5.2	273	261	121	1	29.7	1258	24.1												0
125	F	87	2019	33.3	S	19.36	306	9.2	28.1	46.6	5.2	1.5	0.6	0.41	12	11	200	57	734	68		136	3.5	104	7.5	4.3	1.8	12			86	54	168	1.18	36.1														0
126	M	60	2019	33.3	S	15.04	493	15.3	46.5	34.4	7.5	3.2	1.68	0.75	26	13	222	36	301	59		135	4.7	97	9.4	3.6		24		9.8			129																0
127	M	66	2019	33.2	S	15.1	361	11.2	34.1	28.9	7.3	3.5	0.73	0.23	15	13	161	116	201	14		136	4	100	9	2.1	1.8	28		3.7	187	94	168	1.24															0
128	F	76	2019	33.17	S	13.71	337	10.4	30.1	10.3	4.6	2	0.82	0.5	14	12	217	5	707	428		134	3	103				15		5.7				1.11	63.6														0
129	F	88	2019	33.15	S						3.8	1.8					156					141	4.9			4.3	2.3	31			537																		0
130	M	74	2019	33.14	S	22.33	350	10.7	33.9	7.6	5.8	2	2.74	2.26	32	32	222		363	95		140	4.2	108	8.5	3.3	1.8	69						3.69	61.1														0
131	M	76	2019	33.09	S	8.94	392	12.5	39.6	27.9	7.5	3.4	2.19	1.04	18	10	194	100	359	25		133	4.5	90	9.2	2.3	2.5	24		5.7			158																0
132	F	75	2019	33.06	D	36.08	223	7	23.2	36.6	5.6	1.6	0.11	0.07	9	7	269	33	284	39		145	4.7	116	7.7	10.2	1.9	48		7.2																			0
133	M	75	2019	33.06	S	5.11	431	13.9	41.1	14.3	6.3	3.4	1.01	0.35	176	51	439	5599	158	18		122	5.6	89	8.6	4.7		41		5.3	138	59	200				5.3												0
134	M	73	2019	33.05	S	13.11	247	8.1	24.1	22.4		2.9	0.62	0.25	56	20	252	2416		14		136	3.9	104	8	1.9	1.8	19								658													0
135	F	91	2019	33.01	S	7.41	316	9.3	28.5	25.3	4.7	1.4	0.34	0.16	42	31	267	107				143	3.5	106		3		55					83				3.6												0
136	M	87	2019	33.01	S	7.07	259	7.9	24.6	13.1	6.6	3.4	0.73	0.33	41	9	422	236	1520	80		138	4.4	107	7.2	2.1	2.9	39																					0
137	M	60	2019	33	S	17.58	244	7.1	21.6	30.1	5.4	2.3	1.24	0.51	20	12	263	347	147	23		138	3.5	103		1.9		25					130																0
138	F	79	2019	32.96	S	13.51	343	10.6	31.4	11	4.6	1.7	0.63	0.27	38	16	356	104	239	20		133	4.2	101	7.3	3	1.4	33					82	1.22	36.7														1
139	M	79	2019	32.93	S	9.05	435	13.8	41.1	27.1	7.1	3.4	1.29	0.66	23	22	307	221	253	121		141	5.6	102	9	3.5	1.7	33		7.6	170	85	128	1.09	33.8	1180	2.7												0
140	M	52	2019	32.86	S	0.07	255	7.6	21.8	1.6	5.2	2.5	1.23	0.78	9	31	114		227	88		138	4.8	107	8.1	3.3	2	23		1.1			141																0
141	M	79	2019	32.84	S	14.88	328	10.9	32.4	25.5	5.1	2.7	0.66	0.35	28	19	212		219	98	263	137	4.2	105		2.6	1.9	25						0.97	28.8	772	13.6												0
142	F	89	2019	32.8	S	37.66	336	10.6	30.9	19.8	4.3	1.8	1.2	0.84	3366	1732	3847	876	427	25		148	4.9	116	7.6	6.4	1.9	97		10.2				1.69	61.6	527	18.7												0
143	M	76	2019	32.76	S	22.57	338	10.1	29.9	8.3			0.34	0.15	24	6	356	370	181	23		138	3.8	106	7.1	4.8	2.9	43						0.98	43.8	629													0
144	F	72	2019	32.7	S	18.24	348	11.5	33.8	25.4	6.9	2.2	0.2	0.09	9	7	133	33	208	24		134	4	96	8.8	3.5	2.2	44		4.8	132	95																	0
145	F	80	2019	32.53	S	26.79	413	12.9	38.6	16	6.2	3.4	0.77	0.38	54	33	291		153			136	3.7	104	8.5	3.7		31																					0
146	M	75	2019	32.47	S	17.52	431	13.4	40.8	17.5	5.2	2.1	0.74	0.36	31	28	167		537	64		135	4.5	98	8.6	3.5		39		5.8																			0
147	M	78	2019	32.45	S	18.2	384	12.9	35.4	28.6	5.9	2.4	1.09	0.55	34	20	395	209	182	22	37	128	5.1	94	7.9	3	2.1	38			104			1.11	36.6	1055	2.9												0
148	M	69	2019	32.43	S	7.1	427	12.5	36.6	20.3	7.8	3.1	0.42	0.16	11	13	189	23	290	51	81	133	5.8	97	9.5	4		22		4.1																			0
149	F	63	2019	32.4	S	5.01	355	11.6	34.7	8.2	4.5	2	0.58	0.22	18	11	127		167	16	211	141	3.5	105				13						1.04	35														0
150	M	65	2019	32.37	S	5.24	262	7.7	22.7	1.4	3.2	1.5	1.53	1.22	35	17	132	35	2342	955		138	4.8	108	8	3.3	1.7	28		4.6			42	1.34		562													0
151	M	76	2019	32.34	S	10.37	210	6.4	20.8	18.8	5.4	1.7	0.27	0.16	58	101	213	22	656	151		154	4	119	8.5	4.4	2.6	68		7.6																			0
152	M	45	2019	32.3	S	0.11	218	6.3	18.3	3.3	5.8	3	0.68	0.29	8	7	185	88	228	78		139	3	105	8	1.6	1.7	10		3.8			106			617													0
153	F	79	2019	32.29	S	24.48	351	10.2	29.3	51.5	4.8	2.1	0.32	0.15	19	12	304		310	38		133	3.5	93				10																					0
154	M	42	2019	32.28	S	11.81	472	14.7	43	19.6	5.7	2.9	0.77	0.25	11	12	180		183	16		132	4.3	99				11																					0
155	M	81	2019	32.25	S	14.57	239	7.5	21.4	29.8	5.3	1.4	0.35	0.18	22	16	123		582	139		134	3.9	101	7.9	4.8		29		4.8																			0
156	F	82	2019	32.23	S	18.62	349	9.7	29.7	18.9	6.1	3.1	0.48	0.15	16	12	167	91	250	17								23		5.8	120	111	106	0.94	36.4														0
157	M	24	2019	32.21	S	4.48	409	11.7	34.3	11	5.4	2.8	0.8	0.42	17	15	123	138	192	47	20	138	3.8	102		3.2	1.8	11					96			616													0
158	M	74	2019	32.12	S	17.7	351	9.5	31.7	26.6	7	2.9	1.1	0.73	20	27	486	130	988	509		127	5.7	92	9.5	3.2	2.2	48		9			860																0
159	M	81	2019	31.97	S	0.36	218	8	24	5.8	6.1	2.9	0.94	0.68	6	9	150		293	120		144	4.1	114	10.7	4.5	1.8	83			123																		0
160	M	80	2019	31.96	S	13.02	417	11.4	33.9	23.1	7.8	3.8	0.57	0.23	18	15	211	77	252	19		140	5.4	104	9.6	2.9	2.2	34		5.3	203	86	116																0
161	M	76	2019	31.95	S	4.18	327	9.7	29.7	1.9	3.8	2	0.89	0.49	91	22	914	2451	198	17		149	4.8	117	7.2	3.3	2.1	39		5.2				1.06	67.4														0
162	M	94	2019	31.84	S	9.68	468	14.1	41	18.4	5.9	2.8	0.74	0.31	93	46	314	3736	186	9		141	4.1	107	8.5	3.5	1.9	20		5	169		111	1.11	46.4		5												1
163	M	76	2019	31.8	S	8.45	253	8.8	26.9	19.9	5.3	2	0.31	0.13	26	6	231	157	406	8		139	4.5	102	7.3	5.4	2	36		3.7	146						5.6												0
164	M	75	2019	31.77	S	11.11	429	12.7	37.4	19.6	7.7	3.4	1.56	0.59	32	25	196	69	187	56		136	3.5	95		3.2	2	28		5.1	148	77		1.06	36.1	824	7.4												0
165	F	38	2019	31.67	S	10.07	368	11.1	32.7	9.8	5.3	2.7	1.84	1.18	22	31	184	11	267	35		141	3	106				16																					0
166	F	26	2019	31.62	S	16.88	367	10	31	35.5	6.1	2.7	0.79	0.38	17	20	132	18	294	58		137	4.2	101	8.4	2.3	1.9	6		2.7				1.38	36.1	752	25.1												0
167	M	66	2019	31.58	S	4.78	257	8.3	24.5	14.1	7.6	2.6	0.29	0.11	15	10	148	18	181	29		141	3.5	112	8.6	3.6		20																					0
168	M	70	2019	31.54	S	14.54	261	7.3	23.3	33.6	5.5	1.4	0.88	0.69	27	33	254	10	500	232	30	135	4.7	108	7.6	3.7	2.3	78						1.05	34.2	944	5.6												0
169	F	82	2019	31.51	D	3.14	370	11.2	31.1	18.2	3.6	1.6	0.26	0.18	136	68	376	548	293	16	1015	130	4.6	99	5.5	5.1	3	100		6.8	62		57			846	3.8												0
170	M	80	2019	31.51	S	11.96	491	15.1	44.7	21.7	5.6	2.7	1.45	0.88	17	13	155		254	51		141	3.4	99	8.5	3.4	2	38		4.1	97	74	136	2.01	41.6	819	2.1												0
171	M	65	2019	31.44	S	11.29	299	9.5	29	28.3	5.5	1.9	0.58	0.37	24	53	290	74	439	149		143	4.9	103		4.3	2.8	55							50.3	834													0
172	M	77	2019	31.43	S	12.76	331	10.7	32.1	14.4	5.4	2.6	1.24	0.48	26	26	299		224	55		140	3.2	106	7.6	1.6	1.9	10									4.6												0
173	F	63	2019	31.39	S	8.48	309	9.9	30.2	15.8	6.6	3.2	0.37	0.14	10	8	183		204			135	4.7	98		5.6	2.8	42					258			866													0
174	M	93	2019	31.39	S	18.29	396	11.4	35.4	20.5	5.8	2.7	0.87	0.34	21	9	257		218	16		135	4.7	104				52								6005	5.8												1
175	M	83	2019	31.34	S	10.58	388	12.4	35.7	10.2		2.7	0.79	0.37	34	20	322	332	141			138	4.5	108	7.7	3	2.1	39						1.07	42.7	384													0
176	M	52	2019	31.33	S	10.84	409	12.4	35.8	16.9	6.6	3.5	2.71	0.88	43	62	258		354	65	211	133	5.3	97	8.6	4.7	2.2	27		2				1.15	42.8	656	2.1												0
177	M	65	2019	31.33	S	27.19	415	13.8	39.1	12.7	5.7	3	1.18	0.75	27	51	153	11	691	153	22	135	3.9	99	8.1	3		40		8.5			95	1	31	1018													0
178	M	88	2019	31.32	S	8.52	303	9.6	30.7	22.5	5.8	2.5	0.34	0.16	18	19	182	48	410			141	3.9	105		2.7	2.4	42									4.1												0
179	M	69	2019	31.3	D	6.81	202	6.2	20	24.3	4.8	2.1	0.5	0.28	15	11	188		236	27		135	4.8	100	8.1	3.5	2.2	34																					0
180	M	32	2019	31.26	S	17.29	395	9.9	30.3	22.9	6.9	2.6	0.79	0.33	37	33	513	98	1062	110		133	4.5	94	9.1	6.4	2	14		6						386	79.4												0
181	M	78	2019	31.23	S	9.89	333	10.7	30.9	19.3	6.1	3.2	0.56	0.27	15	14	128		179	67	36	130	4.8	95	8.8	3.1		13						1.03	33														0
182	M	68	2019	31.22	S	9.26	439	13.7	40.6	11.4	7	3.4	1.39	0.91	82	73	315	590	696	395	41	141	4.4	104	8.6	2.7	2	31		4.9				1.02	33.5	1074	21.5												0
183	M	53	2019	31.21	S	10.3	367	11.2	34.5	26.6		1.9	0.35	0.15	18	9	172		110	17	91	138	4.5	105				16																					0
184	M	51	2019	31.2	S	27.12	200	6.7	19.2	27.3	4.1	1.6	0.42	0.25	19	13	169	32	194	44	61	147	3.9	110	7.2	5.2	2.4	55		5.5			111			785													0
185	M	60	2019	31.18	S	9.77	310	7.9	25	39.1	6.7	2.3	0.46	0.21	21	23	250	20	350	140		132	3.7	98	8.3	2.5		8		3.3			118																0
186	M	50	2019	31.16	S	0.1	195	5.8	16.9	0.5	5.3	2.2	1.04	0.54	22	45	124	23	462	88		131	4.5	97	8.3	4.1	1.7	19		2.4			155	1.19	63	1042													0
187	M	68	2019	31.13	S	9.21	358	11.5	34.6	22	5.1	2.1	0.45	0.29	154	63	352	900	319	84	76	134	5	99	5.9	8.7	2.6	129						0.94	38.4														0
188	M	53	2019	31.12	S	16.12	286	7.9	23.2	38.6	6.6	1.9	1.12	0.71	93	71	589	23	268	57	120	134	4.1	101	7	2.5		8						1.26	48.3														0
189	M	79	2019	31.1	S	21.56	419	13.3	38.8	19.7	5.4	2.7	1.03	0.43	35	28	329		235	30	116	131	4.2	101				17																					0
190	M	67	2019	31.08	S	0.01	219	6.8	19.6	0.4	4.3	2.1	4.69	3.9	131	249	309		104	82		141	4.9	110	8.3	3.9	1.6	84		6.2			151			615	6.2												0
191	F	62	2019	31.07	S	6.96	286	8.5	25.9	23.4	5	1.9	0.53	0.25	14	52	130		324	22		135	3.3	93		3.8		16																					0
192	M	78	2019	31.07	S	14.13	334	9.5	28.2	51	5.9	2.4	0.86	0.51	78	74	238		251	95		137	4.3	103	8.3	3		12																					0
193	M	72	2019	30.98	S	18.62	354	10.4	29.3	22.1	5.5	2	4.69	3.95	408	144	839	1143	935	95	56	140	3.5	97	6.3	5.2		50		7.4			114	1.42			66.6												0
194	F	82	2019	30.95	S	9.12	417	9.3	29.3	17.6	4.7	1.9	0.98	0.38	14	7	175		308	42		139	3.5	106		2.3	2	9								826													0
195	M	62	2019	30.87	S	13.79	379	11	32.6	9.2	5.3	2.5	1.11	0.79	98	345	616	501	298	89		136	4	101	9	3.6	2.1	27						1.03	53														0
196	F	83	2019	30.79	S							1.3					508					142	3.8			4	2.3	40																					0
197	F	92	2019	30.76	S	23.59	321	9.7	31.9	18.5			0.68	0.33	29	8	307	380	184	10		144	4.2	104				50						1.1	34.2		18.9												1
198	M	51	2019	30.75	S	18.13	419	12.6	37.6	23.3	6.2	3	1.5	0.57	17	20	284	42	189		135	136	4.3	103	8.6	2.2	1.8	15					99	0.98	33.6														0
199	M	85	2019	30.75	S	38.89	399	11.1	35.7	50	5.4	1.9	0.55	0.31	21	14	207	59	365	18		143	3.9	100		4.7	2.2	20			96	71	137	1.03	32.6	688													0
200	M	61	2019	30.68	S	13.45	281	8.5	25.7	24	5.6	2.3	2.31	2.03	30	9	193		708	184	125	133	4.7	97	8.4	6.6	2	33						1.19	48.4	698													0
201	M	86	2019	30.66	S	8.15	377	10.9	32.9	6.8	5.9	2.6	0.72	0.32	302	57	5267	1313	673	70		149	3.4	106	8.4	2.1		38																					0
202	M	92	2019	30.65	S	25.69	436	13.7	40	36.1	7.6	2.9	0.85	0.44	26	14	273	15	356	34		121	6.6	85		3.1	3.3	72		9.8	185			1.03															0
203	F	33	2019	30.61	S	13.11	246	6.3	20.4	38	4.6	1.8	0.34	0.15	13	10	183		175	20	25	141	4	108				3						0.89	30.4														0
204	M	40	2019	30.57	S	0.04	293	8.5	24.2	2	5.2	2.7	0.67	0.35	108	442	201	38	371	280	202	142	3.9	105	8.9	2.3	2	24		5.1			80			1149	6.3												0
205	F	94	2019	30.51	S	17.73	363	10.5	31.5	21.8	4.9	2	0.39	0.2	27	34	291	243	305	69		133	3.2	98	7.8	2.7	1.8	19					126				78.7												0
206	F	29	2019	30.51	S	12.43	365	9.6	31.1	6.3	6.1	1.2	4.97	3.98	31	17	431	7	146	17		152	3.7	108	7.7	2.1	1.8	23		7.4					62.4		22.3												0
207	M	77	2019	30.47	S	17.08	353	9.9	30.5	31.2	7.1	2.9	0.63	0.32	23	17	252	342	371	86		135	4.4	97	9.1	2.8		7		1.7																			0
208	M	65	2019	30.45	S	0.01	247	7.2	22.3	1.6	4.8	2.2	0.85	0.51	60	45	291	109	235	405		140	4.9	110	8.7	3.2	1.8	44		3				1.11	44	1184													0
209	M	62	2019	30.45	S	15.25	376	11.9	35	17.4	5.8	2.9	0.55	0.26	216	136	641	2290	429	182	48	140	3.4	100	7.8	2.9	1.6	14		4.9				1.12	47.5														0
210	M	84	2019	30.45	S	8.37	311	9.9	30.2	15.6	6.8	3.1	1.32	0.75	29	17	227		324	89	35	138	3.9	101		6.1	2.1	33		3.3			110	1.13	45.3														0
211	M	83	2019	30.44	D	1.53	421	13.5	45.5	10.9	5.8	2.2	0.49	0.3	38	14	381	198	341	18	85	141	5.9	102	9.2	9.1	3.2	71					348	1.15	40.9		8.1												0
212	M	77	2019	30.37	S	12.12	497	14.3	43.3	14.4	6.7	3.8	2.39	1.08	14	12	219	29	210	38		136	4.8	99	10.3	1.9		39																					0
213	F	62	2019	30.36	S	7.52	322	9.9	29.7	48.4			0.32	0.18	12	10	217	361	212			138	5.1	105				14																					0
214	M	70	2019	30.3	S	10.28	335	10.7	32.7	8.6	5.4	2.7	0.76	0.32	26	24	242	41	145	59	36	135	3.7	102				12						1.03	39.5														0
215	M	69	2019	30.22	S	14.91	387	12.2	36.1	16.6			0.78	0.35	147	28	470	281		92		142	4.8	104	8.5	5.4	2.4	51						1.07	39.2	530													0
216	F	58	2019	30.2	D	0.15	283	8.7	26.2	0.3	4.9	2.1	1.46	0.8	26	13	752	29	820	69		150	4.5	116	7.8	3.6	2.3	50		4.4			245	1.26	52.4	348													0
217	F	48	2019	30.2	S	1.22	264	8.1	23.5	3.7	4.8	2.2	0.96	0.58	30	19	341	49	396	255		143	3.2	107	8.1	2.7	2.2	26		1.7			124	1.06		883													0
218	F	71	2019	30.18	S	5.17	302	9.1	26.5	17.4	4.8	2.1	0.86	0.44	20	26	238		139	28		140	3.8	109				10						0.95	36.9														0
219	M	79	2019	30.15	S	19.33	373	10.8	32.5	39.9	4.9	1.4	0.37	0.26	26	48	144		439	94		133	4.7	101		4.6	2.1	25																					0
220	M	71	2019	30.14	S	4.67	343	10.5	32.1	3.6	4.9	2.7	0.77	0.38	95	36	561	662	145	23		139	4.3	109	8	3	2	37		5.3			121	1.29	56.2	537													0
221	F	78	2019	30.1	S	15.96	268	7.2	22.9	28.2	6.1	2.2	0.32	0.12	10	6	139	15	316	20		139	4.4	107	8.3	4.3	1.8	49		5.8																			0
222	F	52	2019	30.1	S	3.82	333	10.8	31	24.2	4.5	1.5	0.34	0.21	28	22	365	121	379	253	4	128	4.1	93	7.6	3.1		13		1.8				1.24	99.7														0
223	M	70	2019	30.1	S	7.98	315	9.5	30	23.9	5.5	2.5	1.26	0.99	34	75	144	551	748	144		118	6	76	7.3	10.1	2.1	97		8.4			1239	1.07	37.2	932	34.6												0
224	M	69	2019	30.08	S	9.89	341	10.8	31.3	21.7			1.33	0.82	17	20		52	508	139		133	4.4	105	8.8	4.1	1.7	60									5.7												0
225	M	71	2019	30.08	S	14.89	386	12	34.9	25.9	6.1	2.7	2.64	1.88	38	84	151		474	238	58	131	4.3	99	8.5	1.8		10		3.5			128	0.99	40.9														0
226	M	70	2019	30.07	S	2.64	303	10.3	31.1	32.9	5.9	2.8	0.18	0.1	47	21	194	216	229	26		124	5.6	91			5.6	63					151	0.97	39.7														0
227	M	65	2019	30.07	S	0.01	249	7.3	20.9	1.3	4.7	2.3	0.51	0.28	13	16	138	24	234	46		143	3.7	113	7.8	2.2	2.5	29		2.2			142	1.02	49.4														0
228	M	73	2019	30.01	S	11.12	410	13.6	40.4	24.4	6.5	3.4	0.96	0.36	30	22	274		253	153	41	135	4.5	98				8								1056	11.2												0
229	M	44	2019	29.98	S	16.17	282	9.1	26.7	46	7.4	3	0.94	0.31	28	53	584	135				134	5	103		4.2	2.3	43						1	32.5														0
230	F	89	2019	29.93	S	10.61	272	8	25.2	12.3			0.32	0.19	56	24			141	13		133	4.2	101	7	5.1	2.8	70																					0
231	M	47	2019	29.92	S	18.52	685	14.1	50.5	23.6	6.2	3.3	3.12	1	6	8	163	7	194	5		134	4.7	100	8.1	3.1	1.7	28		5.2			127	2.25	44.5	1117													0
232	M	71	2019	29.92	S	2.51	269	8.2	21.6	13.1	3.8	1.3	0.47	0.26	35	28	285	195	511	65	6	138	2.3	92	7.4	3	1.6	29		6.9			21	1.3	43	703	2.9												0
233	F	78	2019	29.81	S	0.44	301	8.7	25.9	3.3	6.6	3.1	1.34	0.83	45	25	157	104	121	14		137	3.5	103	8.8	1.7		39		6.6			128																0
234	M	75	2019	29.81	S	11.09	381	10.6	30.4	8.9	5.7	2.7	0.5	0.24	49	56	215	190	242			132	4	104		4.1	1.9	34		4.7	124			1.38	43.7		3.6												0
235	M	74	2019	29.81	S	19.84	366	10.2	32	38.5	6.6	2.5	1.13	0.79	33	38	139		526	135		131	4.5	92				29						1.13	33.6														0
236	M	60	2019	29.79	D	14.95	554	14.6	45.7	10.6	6.2	3	0.91	0.54	23	39	322	101	300	44		142	3.6	104	8.6	6.3	2.2	62																					0
237	M	92	2019	29.75	S	11.26	283	8	25.1	13			0.96	0.55	46	18	323	1159	157	17		142	3.9	110		4.7	1.7	44		7.1						447	7.7												0
238	M	69	2019	29.75	S	9.84	413	12.3	35.4	40.9	7	3.2	0.85	0.42	150	446	798	114	437	53		133	4.7	95				28		4.8				1.03															0
239	F	65	2019	29.7	S	17.01	470	13.2	39.6	14.3	6.5	3.5	0.78	0.34	21	15	280		179	42		138	4.6	104				67								471	4.8												0
240	F	51	2019	29.7	S	22.28	351	10.3	32.2	27.8	6.4	3	0.6	0.34	18	11	213	83	235	102	22	151	4.1	114	8.9	4.1	2	23					45	1.63	38.1	685	3.1												0
241	F	83	2019	29.65	S	9.74	416	12.6	38.3	20.7	3.9	2	3.17	2.04	44	36	192		267	52	53	141	4.3	111		3		14						1.36	45.5														0
242	M	74	2019	29.59	S	8.09	347	10.6	30.4	19.2	5.3	2.9	0.57	0.27	49	19	215	1634	96	12		137	3.8	103		3.2	2	14		4						330													0
243	M	54	2019	29.57	S	18.47	377	11.9	36.3	40.1	6.2	1.8	0.82	0.47	79	81	258	26	1136	196		138	3.7	101	7.8	3.7	2.3	25		1.7		108	176	1.12	43		2.5												0
244	M	74	2019	29.56	S	13.08	380	12.2	35.5	47.8	5.5	2.5	0.66	0.25	18	10	194		152	32		130	5	96		3.7		14																					0
245	M	51	2019	29.53	S	21.72	437	13.4	38.9	40	7.1	2.3	0.2	0.11	8	7	186	41	546	37	21	129	4.3	89	9.7	4.4	1.9	46		5.3	127	110	490	1.07	36.3	1259	2.1												0
246	M	61	2019	29.52	S	7.84	397	12.1	37.2	45.6	7.7	3.8	1.03	0.36	14	20	193		1459	57		136	5.5	97	10.3	5.3		31		7	265																		0
247	F	81	2019	29.48	S	11.67	392	11.2	36.1	31.6	6.9	3.1	0.44	0.17	12	7	255	33	355	13		135	3.7	85				16		3.3	217	123	306																0
248	M	70	2019	29.48	S	7.71	329	10.9	33.6	31.5	4.6	1.5	1.01	0.75	10	10	136		312	108	43	140	5.4	108	7.9	5.4		57					110	1.21	44.2		3.4												0
249	M	60	2019	29.47	S	14.9	318	9.5	29.2	26.8	5.7	2.1	0.51	0.28	32	45		28	721	137		135	4.4	101	8.2	2.9		23					153																0
250	F	80	2019	29.46	S	16.19	278	8.7	27.1	44.7	5.9	2.1	0.37	0.17	27	17		105				137	4.4	108				63																					0
251	F	90	2019	29.45	S	10.96	387	11.5	37.1	31.7	7.2	3.2	1.17	0.45	18	10	199	68	226	15		136	4.1	102	8.9	3		20		5.4	217			1.11	37.1		9.4												0
252	M	72	2019	29.42	S	15.46	405	10.7	31.8	28.8	5.9	2	0.52	0.26	40	29	201		703	57		137	4.9	102		3.7		22																					0
253	M	77	2019	29.42	S	14.02	432	13.5	43.8	18.7	6.3	3.4	0.22	0.13	69	23	308	371		14	27	145	5	105	8.7	7.9	2.6	105						1.1	46.9		4.8												0
254	M	79	2019	29.4	S	4.15	385	13.4	39.4	18.8	6	3	1.15	0.55	17	9	164		177	30	228	141	3.8	105	8.5	4	2	61		6.7						685													0
255	M	70	2019	29.39	S	12.88	497	14.6	43.9	24.7	6.7	3.3	1.03	0.33	17	20	172		202	31	37	139	4	105	8.5	2	2.3	21		5.5			125	1.03	34.2														0
256	M	79	2019	29.36	S	9.06	317	10.2	30.2	8.1	5.3	2	0.74	0.4	35	43			315	142	132	135	3.9	102				14						0.96	37														0
257	F	77	2019	29.34	S	16.25	373	11.6	35.2	17.8	6.6	2.9	0.97	0.46	27	15	168		233	26		133	4.2	100	8.6	3.4	2.1	50		10.2				0.97															0
258	F	93	2019	29.33	S	16.77	315	8.4	26.5	23.5	5.3	1.6	0.18	0.08	36	7	541		305			137	3	90	6.6	8.9		109		14.1																			1
259	M	55	2019	29.28	S	14.74	322	10	31.2	43.5	5.1	2.2	0.86	0.73	27	61	146		653	162	48	136	5.3	103		4.8	2.5	45																					0
260	F	36	2019	29.21	S	0.45	281	6	19	1.6	6.7	3.5	1.67	0.71	35	55	149		155	60		136	3.7	104	8.3	1.5	1.6	11		1.6	132			1.21	37.5	792													0
261	M	63	2019	29.19	S	11.09	432	13.7	38.4	18.1	6.4	3.1	2.86	1.9	36	23	281	1032	132	19		142	3.6	105		2.2	2.3	29								771	2												0
262	M	82	2019	29.19	S	7.6	394	11.6	33.9	10.1	5.6	2.6	0.73	0.33	70	65	198	454	145	30	209	139	2.8	105	7.9	2.9	1.9	45			124			1.02	36.6		3.3												1
263	M	62	2019	29.13	D	13.51	400	11.4	34.9	15	6.6	2.5	5.28	4.14	20	63	279	27	264	74		139	4.7	102	8.1	6.7	1.9	57		7.5				1.03	40.6														0
264	F	73	2019	29.08	S	7.01	303	7.9	25.6	33.7	6.3	2.7	0.42	0.27	31	15	416	532	305	36		127	5.1	91	8.1	4.8	2.1	45		8.7			133	1.03	26.7	748	4.1												0
265	F	84	2019	29.06	S	22.79	313	9	28.5	46.7	4.8	1.6	0.52	0.3	20	10	248		194			138	3.3	101	7.8	3.5	2.5	39									3.9												0
266	M	78	2019	29.06	S	21.48	445	13.5	38.8	21.7	5.5	2.8	1.29	0.54	13	14	216	49	173	24	140	137	3.2	103		1.2	2.1	32		5.6	83	81	98	1.52	46.5		1.2												0
267	M	85	2019	29.05	S	6.28	347	10.5	31.8	11.1		2.5	1.03	0.5	30	16	142		160	24		142	3.4	107		1.3	1.5	20						1.36	42.8	957													0
268	M	78	2019	29.04	S	14.29	336	9.4	30.8	52.2		1.7	0.82	0.49	250	120	313	175	236	58		132	4.9	97		3.7		23		5							4.1												0
269	M	58	2019	29.02	S	13.56	303	6.3	22.6	40.1	6	2.6	0.51	0.21	5	1	229		197			136	4.4	104				14																					0
270	M	69	2019	28.99	S	14.73	432	12.4	39.1	10.7		3	0.56	0.41	37	17	377	602	790	330		138	5.1	100		0.9		53								672	11.7												0
271	M	34	2019	28.99	S	20.22	323	9.3	28.6	5.5	5	2.1	2.71	1.79	141	373	904	292	142	65		149	3.9	109	7.2	1.2	2.6	23						1.14	59.1	490	90.4												0
272	M	78	2019	28.99	S	12.77	275	8.5	24.9	24.8			4.91	3.22	31	9	221	207	198	19	41	132	4.2	100	7.1	1.9	1.8	15								568													0
273	M	83	2019	28.97	S	12.44	272	8.3	25.1	20.2	6.5	2	0.15	0.08	11	6	127	6	273			139	4.8	106	8.5	4.3	2.2	85						1.16	53.3														0
274	M	68	2019	28.93	S	16.03	403	12.1	35.4	29.4	6.1	2.8	0.45	0.22	15	13	190		279	42		135	5.1	102		4.3		31								797	2.1												0
275	F	69	2019	28.86	S	9.82	372	9.7	30.2	26.2	6.1	2.4	0.26	0.09	24	21	200	692	211	42		137	4.2	102		4.7	2	9		6.4						642													0
276	M	74	2019	28.85	S	6.61	300	8.8	28.5	20.9	6.8	2.1	0.53	0.25	24	21	188	35	182	51		141	4.1	100				15		1.8																			0
277	M	47	2019	28.85	S	17.26	407	12.5	38.4	36.6	6.9	2.1	0.33	0.14	85	76	196	29	479	118	49	140	4.1	103	8.2	2.6	2.2	20		3.4	122	96	111	1.23	41.6	1340	3.6												0
278	M	77	2019	28.85	S	19.2	390	11.8	35.7	16.1	5.2	2.6	0.55	0.31	48	37	189	1127	254	53		137	3.8	103	7.8	2.3	1.8	19						1.27	40.7														0
279	F	64	2019	28.81	S	10.65	272	8.7	25.9	18.2	5.3	1.7	0.69	0.37	21	26	120		332	109		133	3.8	105		2.3	2.1	14								555													0
280	M	76	2019	28.79	S	2.91	305	8.7	26.8	26.4	5.3	2.3	0.36	0.17	23	25	489	40	303	61		133	4.9	100	8.1	3.2		22		5.9			67																0
281	M	56	2019	28.79	S	28.57	339	8.8	28	27.3	6	1.9	0.07	0.05	36	14	475	117	533	32		134	4.8	98	5.4	8.3	2.2	67		8.2		149	171	1.15	44.5		9.2												0
282	F	68	2019	28.55	S	9.74	303	8.7	28.2	27.5	5.2	2.7	0.39	0.16	21	11	253	35	266	33		140	3.8	106				23		5.5	132	117	79	1.01	40.7		9												0
283	M	57	2019	28.55	S	7.3	324	9.4	28.6	94.9			0.13	0.05	29	4	120	36	803	299	38	131	5.2	98				17									2.6												0
284	F	58	2019	28.52	D	17.8	329	9.1	27.4	9.6	5.1	1.7	10.48	8.36	757	238	2302	215	1574	454	17	123	5.6	91	8.4	4.6		29						1.61	47														0
285	F	74	2019	28.51	S	8.74	330	9.7	29.2	36.2	5.1	1.8	0.4	0.2	10	8	171		390	53	32	135	4.2	99				14																					0
286	M	66	2019	28.47	S	36.67	308	9.2	28.7	52.5	6	2.5	0.39	0.21	53	57	319	761	937	388		140	4.7	106				37		6.8				1.09	37.2														0
287	M	77	2019	28.4	S	24.32	360	10.9	32	10.7	6.8	2.4	1.62	0.68	27	12	361	337	310	55		136	1.9	97		2.9	2.4	57						1.48	47														0
288	F	82	2019	28.37	S	8.98	434	13.2	38.8	12.8	5.1	2.6	0.63	0.29	8	9	185		145	17		137	3.9	102				13						1.09	38.3														0
289	M	68	2019	28.37	S	15.65	440	13	38.2	25.7	6.7	2	1.42	0.86	57	22	694		1446	1029		126	5.4	96	7.8	1.7	2.8	21							42.3		6.1												0
290	M	77	2019	28.34	S	9.3	385	11.9	35.7	19.3	5.4	2.5	0.62	0.28	23	17	192	517	189	35		137	4.3	103				20		2.9			126																0
291	F	84	2019	28.33	S	16.39	322	8.7	27.4	30.1	6.3	2	0.47	0.21	20	12	204	115	209			137	3.7	97	9.5	2.9		14																					0
292	M	76	2019	28.32	S	5.96	299	10.8	33.2	13.6	7.1	4.2	0.8	0.25	12	9	182	74	174	18		138	4.1	102				22		5.5	188	107	134																0
293	F	81	2019	28.29	S	8.73	405	11.2	34.7	12.2	5	2.4	0.43	0.19	16	6	192	313	174	13		138	3.6	105	7.8	1.7		14		2.2				1.18	60.9		11.2												0
294	M	80	2019	28.29	S	17.48	380	11.4	33.8	13.3	4.3	1.5	0.51	0.3	15	17	254		261	37		135	3.1	94	8.3	2.4		24		2.5																			0
295	M	72	2019	28.21	S	17.27	397	11.9	35.4	19.3	5.2	1.9	0.66	0.26	17	11			317	33		134	4.8	102	7.9	3.7	1.9	57		8	155	65	223																0
296	M	92	2019	28.19	S	12.44	361	10.3	33.3	36.3	6	2	2.45	1.83	30	23	583	50	359	102		150	3.5	113		3.3	3.1	48																					0
297	M	90	2019	28.16	S	23.86	405	12.6	36.4	20.5	5.6	2.7	0.8	0.39	10	12	147	23	213	17		135	3	84		2.4		35		4.2																			0
298	M	72	2019	28.09	S	10.86	287	9.2	27.3	16.6		2.1	0.65	0.3	21	11	166	155	195	30		138	4.2	105	7.8	3	1.9	24						1.02	37.5	656													0
299	M	65	2019	28.07	S	12.78	437	12.1	37.1	22.3	6.3	2.3	0.63	0.25	24	15	265		374		66	138	3.4	94		1.9		23			189																		0
300	M	28	2019	28.06	S	15.07	442	13.3	38.8	18.5	6.1	3.2	1.05	0.49	27	21	274	309	326	107		137	5	104	8.7	2.6	1.7	14		4.6	146					616	2												0
301	F	55	2019	28.05	S	12.65	451	13.1	37.9	13.6	5.8	3.1	0.79	0.36	26	46	174	19	158	125		137	4	104	8.4	2.1		14		2.9		125	155				2												0
302	M	69	2019	28	S	9.01	284	9.2	29.9	13.1	6.2	3.1	0.41	0.15	98	71	257	2113	333	147	25	138	4	99		2.2		22					218	1.06	40.4														0
303	F	84	2019	27.98	S	16.98	316	9.8	29.4	23.9			0.41	0.2	29	33	314	10		27		136	2.8	96	8.1	4.1		86		7.7				7.15	56.2														0
304	M	67	2019	27.98	S	7.81	350	9.9	29.5	12	5.7	2.5	0.84	0.35	38	9	270	1537	153	110		143	4.5	109	7.9	3.1	2.3	22						0.94	36.4	958													0
305	M	48	2019	27.94	S	11.07	463	14.2	43	23	6.4	3.3	1.71	0.53	19	23	175		196	46		135	4.1	101	8.8	2.4	2.2	13																					0
306	F	48	2019	27.9	S	9.86	246	7.1	21.2	16.3	7	2.5	0.15	0.07	42	34	246		281	175		134	3.5	100	8.1	4.8	2.1	66																					0
307	M	63	2019	27.88	S	10.06	398	12.1	34.6	20.1	5.9	2.6	0.8	0.32	61	26	683		397	21		131	5.7	93	8.9	4.9		19																					0
308	M	89	2019	27.84	S	15.91	413	12.3	38.9	34.3	5.8	1.9	0.43	0.23	59	56	308		573	159		133	4.7	101			2.3	32		4.2			177				1.5												0
309	M	83	2019	27.84	S	5.88	360	10.7	33.2	38.9		2.5	0.46	0.25	18	15	152	74	285	25		142	5.1	110		5.7		70					126																0
310	M	80	2019	27.83	S	4.24	255	8.2	23.9	17.7	4.7	2.2	1.45	1.21	14	15	113		459	68	49	127	4.5	99	8.1	2.8		19						1.94	83.6														0
311	M	67	2019	27.8	S	18.98	375	12.6	32.8	7.3	4.3	1.9	6.8	5.79	37	66	245	343	310	96	102	136	3.2	103	7.9	2.6	2.2	43		6.7				1.13	34.7	899	22.3	48											0
312	M	71	2019	27.77	S	16.24	306	11.6	30.5	6.2	6	1.9	3.57	2.63	73	28	400	839	227	34	48	147	1.9	99	7.6	2.2	2.1	91		18.9						351													0
313	M	54	2019	27.67	S	12.52	358	10.3	32.5	21.8	7	2.8	0.48	0.2	11	6	129	18	233			134	4	95		4.1	2.2	32		5.8																			0
314	M	70	2019	27.66	S	12.41	385	12.2	33.4	24.3	6.3	2.8	1.76	0.7	22	17	182		230	100		139	2.9	104				14																					0
315	F	79	2019	27.6	S	11.46	293	8.6	25.4	41.3	6.3	2.3	0.6	0.24	22	13	219	202	560	109		134	4.9	99				17						1.01	46.3														0
316	M	80	2019	27.6	S	7.12	330	10.8	33.7	10.4	5.5	2.5	1.93	1.09	21	5	193	299	177	53		142	4.3	103	8.3	5.2	2.1	30		3.4				1.09	46.6	445													0
317	F	97	2019	27.53	S	54.14	389	12.5	35	2		2.1	6.03	5.09	417	220	501	1396	563	111	64	137	3.5	101	7.3	4.1	1.9	53					11			571	59.1												0
318	M	67	2019	27.52	S	8.57	350	10.9	31.3	3.1		2.6	1.02	0.64	983	430	1017	146	1296	185		144	4.7	102	8.3	6.9	3.2	127		8.3	104		89				4.3												1
319	F	76	2019	27.5	S	10.68	335	10.5	30.1	26.2	5	1.9	0.42	0.19	13	14	167	24	214	84		140	3.4	105	7.4	2.5		10		2																			0
320	F	87	2019	27.44	D	10.55	324	10.1	30.4	10.8			0.27	0.17	23	9				12		138	4.1	96				100																					0
321	M	90	2019	27.41	S	8.42	321	9.2	28.1	20.6	4.7	1.9	0.5	0.29	33	35	197		150	16		132	4.9	99				29																					0
322	M	64	2019	27.4	S	0.05	243	7.2	21.6	1.7	4.5	2.2	0.45	0.2	10	6	136	47	112	23		135	3.8	107	8	1.4		26		3.7			180																0
323	F	45	2019	27.38	S	10.2	513	16.6	47.9	14.7	6.7	4	0.84	0.47	164	100	507	1415	275	259		133	3.1	99	9.1	1	1.3	21		7.7	174	67	102			577	46.7												0
324	M	36	2019	27.35	S	9.23	367	11.9	30.7	14.1	5.3	3	0.57	0.26	161	51	522	9087	102	13		121	3.3	92	7.6	1.3	2	7			110	57	121			685	5.4												0
325	F	84	2019	27.33	S							2.9					396					132	6.2			8.1	4.1	160																					0
326	M	49	2019	27.27	S	9.03	438	14.2	42.2	16.9	7.2	3.9			39	51			322									13																					0
327	M	41	2019	27.24	S	1.74	287	9	26	1.5	6.6	3.3	2.19	1.68	33	20	418	72	772	701		135	5.4	105	8.6	3	1.6	52		4			81																0
328	F	69	2019	27.2	S	26.36	311	8.4	26.9	29	5.3	2.2	0.3	0.17	42	10	387		260	116		132	4.8	97				20		6.2																			0
329	M	23	2019	27.2	S	15.24	437	14.5	41.4	17.7	6.5	3.5	0.85	0.34	12	11	191	31	224	13	50	138	4	101	8.5	3	1.9	16		4.3				1.08	41.3	787	3.1												0
330	M	95	2019	27.2	S	18	489	13.9	41.4	20.6	6.4	2.8	0.92	0.4	29	45	273	64	273	52		134	3	87	8.6	2.9		26		7.8			81																1
331	M	55	2019	27.18	S	15.31	541	17	50.2	22.3	5.8	2.7	0.71	0.26	16	14	184		171	12	87	139	4.3	105				10																					0
332	M	65	2019	27.17	S	11.09	326	9.9	28.9	33.8	5.5	2.1	0.6	0.26	22	12	229	98	283	19		142	3.9	104	8.2	2.8	1.9	25					300				3.1												0
333	M	70	2019	27.16	S	12.09	486	14.6	42.8	16.6	5.3	2.7	0.8	0.33	18	13	212	75	136	11	128	131	4.1	98	7.9	1.8		16		2.1																			0
334	M	85	2019	27.13	S	17.68	377	11	31.7	30.1	6	1.7	0.56	0.32	34	16	783	253	655	33		123	5.2	90	8.7	4.5		112		10.7		102	298	1.1	37.9		7.4												1
335	M	54	2019	27.11	S	11.68	432	15.5	42	15.6	6.8	3.8	1.64	0.66	38	34	221			160		136	3.8	100				15		6.3																			0
336	M	70	2019	27.1	S	36.42	278	8.8	25.9	24.9			1.16	0.91	22	31	267	105	440	112		137	3.7	102	7.6	4.8	1.5	50						1.14	52.7														0
337	M	71	2019	27.09	S	13.07	358	13.8	38.1	7.4		2.1	2.48	1.68	49	36	327	123	352	37		136	5.2	106	7.9	4.4	2.4	67			76		111				16.5												0
338	M	75	2019	27.08	S	8.43	439	11.2	33.9	19	5.6	2	1.03	0.55	35	47	288		1571	267	23	130	4.6	97				11						1.13	71.3														0
339	M	71	2019	27.06	S	7.1	368	11.4	35.6	14.9	6.8	3.1	1.19	0.39	89	56	642	44	331	68	40	137	4.6	101	8.6	3.1	2.2	12		7.2			86																0
340	M	74	2019	27.06	S	8.94	370	11.5	34.3	29.7	6.4	3.2	0.64	0.2	19	35	169		202	78		137	4.3	103				19																					0
341	F	68	2019	27.04	S	9.07	310	9.7	30.5	14.5	5.6	2.8	0.53	0.18	27	8	180	585	157	20		136	4.1	98	8.4	3.1	1.9	17						1.06	39														0
342	M	66	2019	27.04	S	12.75	333	10.2	30.2	16.6	5.4	2.5	0.7	0.32	29	16	199		177	16	31	136	4.5	106				12																					0
343	M	45	2019	27.01	S	0.02	249	8.1	23.5	1.9	5.5	3.1	1.27	0.76	26	51	190	62	168	118		141	4.3	108	8.9	3.4	1.3	16		2.1			159	1.13	50.4	734													0
344	F	83	2019	27	S	9.97	485	15.9	43	11.7	6.3	3.3	0.82	0.36	26	33	207	274	249	265	26	133	3.3	101	8.6	1.9		18		2.1				1.08	38.7														0
345	M	65	2019	26.95	S	0.75	289	9	24.8	1.2	4.3	1.9	20.64	16.41	671	229	9760	161	4209	101		138	5	100	7.9	5.6	2.3	102		10.8			189			321	21.6												0
346	M	47	2019	26.92	S	13.76	299	9.4	27.2	23.7	5.5	2.7	0.78	0.35	14	14	192		146	21	33	138	3.9	103				8																					0
347	M	84	2019	26.87	S	11.87	361	10.2	32.7	30.8	5.6	2.2	0.89	0.59	94	41	211	84	474	69	68	140	4.7	108				32		7.2	91		144																0
348	M	49	2019	26.87	S	14.49	363	8.2	27.6	49	5.1	2.3	2.65	2.02	20	16	139		162	60	40	134	4.7	103		3.2	2.2	11						1.18	49	759													0
349	M	87	2019	26.86	S	20.04	294	8.4	25.7	15.1	6.2	2.4	0.69	0.27	41	4	278	1468	176	15		137	3.7	101	7.4	1.9	2.6	29		7.6	152					671													0
350	M	82	2019	26.85	S	18.31	376	11.9	34.3	17.4	5.4	2.7	0.97	0.44	184	89	1376	2422	250	54		143	4				2.3	38		6.8			115	0.98	57.5														0
351	F	66	2019	26.83	S	20.12	309	10.6	31.7	39.9	7.2	3.1	0.65	0.32	13	7	136	54	426	24		132	4.2	94	8.9	3.4	2.1	21		7			102	1.13	41.9														0
352	M	66	2019	26.81	S	5.03	452	15.2	45.8	10	7.7	4	0.93	0.35	35	47	184		331	126		142	4.2	103	9.5	2.9	2.1	18		7.6																			0
353	M	55	2019	26.81	S	13.45	323	10.2	29.2	18	6.7	3	2.13	0.87	12	11		96				136	3.6	101				14					216																0
354	M	66	2019	26.8	S	0.09	237	7.3	20.7	2.7	5.7	2.5	0.48	0.21	11	19	144	28	181	51		140	3.6	104	8.7	2	1.7	40		2.2			223																0
355	M	63	2019	26.75	S	0.06	274	8.2	25.3	1	5.3	2.1	0.79	0.59	162	110	793	63	961	221		132	5.5	103	8.6	2.5	2.8	42		2.2						439													0
356	F	92	2019	26.74	S	6.05	270	8.6	27	17.1	4.4	1.7	0.59	0.33	17	7	200		217	11		134	4.8	101	6.8	5.7	1.5	64		9.9																			0
357	M	80	2019	26.72	S	8.42	350	10.7	32.1	17.5	6.8	3.3	0.85	0.32	32	10	392		130	19		144	4.7	102	9	4.2	2.4	46		7.4	106			1.04	57.2														0
358	M	60	2019	26.7	S	7.35	276	9.1	27.3	11.1			0.71	0.37	66	31	735	418	266	77		140	4.6	108	8.2	4.4	2.5	51						1.09	51.5	769													0
359	F	69	2019	26.67	S	14.82	325	9.3	28.8	30.9	4.4	1.4	0.33	0.15	16	10	183		244	60		133	4.3	98		4.2	2.1	9		2.8						681													0
360	M	80	2019	26.67	S	4.91	258	9.1	28.1	1.1	3.3	1.2	1.19	0.71	265	166	554	44	671	107		146	3.6	109	6.8	3.1	1.9	41						2.19	53.6	547	3.3												0
361	M	52	2019	26.61	S	19.68	499	14.7	42.7	22.9	7.7	3.2	0.21	0.09	17	29	227	232	428	59		137	5.1	106				14																					0
362	M	68	2019	26.6	S	29.95	336	11.7	33.1	45.8	6.7	2.9	0.23	0.12	26	28	160	73	201	117		131	4.4	100	9.4	3.7	1.6	21		4.9	150	104	126	1.01	34.5	1016	3												0
363	M	54	2019	26.57	S	21.47	346	10.8	33.6	23.5	5.5	2	0.45	0.18	117	231	455	151	360	137	107	153	3.5	118	8.2	2.6	2.3	28						1.16	35.8	1095													0
364	M	70	2019	26.57	S	32.44	195	6.2	18.4	21.5	5.1	2	1.76	1.41	41	74	269		2266	761		132	4.1	97	8	3.2		15		3.1			121			788	6.4												0
365	M	81	2019	26.53	S	15.84	395	11.4	34.6	10.8			0.86	0.4	25	7	346	197	199	16		132	4.3	99	7.5	2.7	2.4	19								429													0
366	F	96	2019	26.5	S	26.82	416	11.9	36.5	19.2		2.5	0.69	0.34	130	51	316	524	253	47		139	4.4	101		3.9	1.8	35		7.2						307	20.9												1
367	M	69	2019	26.5	S	9.4	396	12.4	37.4	29.8	5.3	2.2	0.74	0.4	9	7	142	30	233	81		132	4	99	7.6	2		9		2.3																			0
368	M	51	2019	26.49	S	9.86	398	9.3	31.6	31.4	5.7	2	0.42	0.13	10	5	175	15	294	78		137	4.5	101	8.7	2.9		15		3.6			107																0
369	F	35	2019	26.43	S	0.03	246	8.3	24	1.2	4.7	2.6	0.4	0.17	6	13	130	6	164	32		138	3.2	107	8	1.7	2	9		1.1																			0
370	M	69	2019	26.43	S	9.61	407	12.5	38	13	5.5	2.9	0.95	0.42	527	132	956	22894	163	11		139	4	104	7.9	3.6	2.2	44		8.2			100	1.33	45	629	106.9	67											0
371	M	40	2019	26.4	S	18.52	379	11	33	123.8	5.5	1.8	0.48	0.26	21	38	194	256	319	151		136	4.9	102	8.1	4.5		19																					0
372	M	72	2019	26.29	S	13.15	344	11.7	34.4	17.8	5.5	2.9	0.37	0.14	13	12	204	131	81	28	47	142	4.5	107	8.2	3.2		13						0.97	37.5														0
373	M	68	2019	26.29	S	7.75	426	13.4	39.2	17.1			0.8	0.35	12	10	176	25	123	14		134	3.9	105				16																					0
374	F	86	2019	26.27	S	16.99	359	11.3	35	25	7	3.3	0.69	0.26	17	8	186	68	227	45		139	3.3	105				27		5.8																			0
375	M	74	2019	26.26	S	8.54	463	14.9	43.6	15.7	7	3.4	1.01	0.41	27	33	194	302	141			141	4.7	106				18																					0
376	M	75	2019	26.25	S	10.26	411	13	39.1	34	6.6	3.1			21	14	142		235	28		137	4	98	9	3.4	1.9	13		2.2	142	43	121																0
377	M	80	2019	26.25	S	6.25	413	14.3	40.7	5.9	5.4	2.9	1.7	0.84	178	281	467	297	271	64		139	4.1	105	8.5	2.1		18					89	1.05															0
378	M	81	2019	26.25	S	9.04	169	6.3	21	40.3	5.6	2.8	1.59	1.13	40	38	294		436	527		140	4.5	105	8.7	2.8		58		9.3			129																0
379	F	44	2019	26.22	S	4.23	233	7	20.5	2.2	5.2	2.4	3.28	2.08	40	24	827	25	826	144		135	2.8	103	7.6	2.4	1.2	13		3.2			80			378													0
380	F	84	2019	26.22	S	22.34	411	12.2	36.3	30.7	6.2	1.8	0.77	0.4	107	76	343	36	645	69		137	4.4	99	8.2	5.4	2.5	61						1.61	40.1		3.4												1
381	F	82	2019	26.12	S	6.65	387	8.8	28.2	13.9	4.9	2.4	0.34	0.18	19	20	243	116	127	33		138	3.5	105				21		6.4																			0
382	M	81	2019	26.11	S	29.62	279	8.2	24.6	35.9	5.5	1.7	0.69	0.23	33	14	546	101	216	30	40	137	3.8	97	8	2.9	2	19		4.5	141	72	86	1.04	31.5		5.4												0
383	M	69	2019	26.1	S	8.78	521	16.8	49.3	12.3	6.8	3.1	0.79	0.26	13	21	222	207	230	29		135	4.3	99	8.5	4.3		36		5.9	210	90	159	1.19	32.2		5.4												0
384	M	80	2019	26.09	S	11.6	331	11.9	31.9	25.1	6.2	2.9	0.94	0.39	26	22	219		697	72		138	3.4	102				7		1.9			85																0
385	M	64	2019	26.08	S	13.12	307	8.7	25.6	28.2	5.9	2.5	0.61	0.27	20	21	182	289	253	88		135	4.2	101				5		2.5							3.5												0
386	F	59	2019	26.03	S	6.9	238	7.1	21.4	0.9	6.7	3	0.41	0.2	18	17	567	29	409	129		131	4	94	9.1	3.5		7		3.8			133																0
387	F	58	2019	26.02	S	19.13	507	15.7	44.6	10.9	6.1	2.4	0.88	0.32	75	102	2004	55	217	24		135	3.3	93				20		7.2	264				54.5														0
388	M	79	2019	26.02	S	6.49	400	12.9	37.9	21.3		3.1			40	43	264	26		190		139	4.6	107		3.1		25							42.9														0
389	M	55	2019	26.01	S	14.06	317	10.1	31.3	21	5.7	2.8	0.36	0.18	15	22	209	22	321	30		141	4.5	107	8.2	2.3	2.1	10						1.01	47.2	642	1.8												0
390	M	46	2019	26	S	14.95	429	13	37.1	18.9	6.2	3	0.98	0.38	13	17	159		82	25	30	135	4.1	102				11																					0
391	M	72	2019	26	S	8.69	384	11.9	35.7	25.2	6.6	3.1	0.91	0.39	54	64	189		370	99		134	4.6	100				25																					0
392	M	67	2019	25.98	S						5.6	1.7	0.43	0.23	19	49	190		193	16		144	3.4	105				25																					0
393	F	35	2019	25.95	S	12.52	413	11.7	35.5	20.8		2.3					361					134	4.1			3.6	1.7	5																					0
394	F	86	2019	25.94	S	3.24	354	11	33	20.9	5.7	2.3	1.15	0.7	32	29	314	106	244	89	40	135	3.9	104	8.4	2.7	2.5	33						1.14	39	602	4.4												0
395	F	76	2019	25.88	S	9.12	358	10.7	32.5	15.9	6.2	2.7	1.12	0.29	17	6	186	72	196	10		140	4.3	103	8.5	2.2		12		8.5																			0
396	F	45	2019	25.87	S	13.92	258	7.5	24.8	44.4	6.2	3	1.55	0.76	21	16	733	40	200	52		136	4	104	8.2	2.6	2	7		3																			0
397	M	50	2019	25.87	S	8.76	348	11.2	33.2	9.7	5.2	2.9	5.97	3.86	49	41	348	1509	132	116		142	4.5	109	7.7	1.3	2.2	14		2.2	159	150	168	1.07	64.5		1.4												0
398	M	79	2019	25.87	S	12.87	397	11.6	35.3	13.7	5.1	2.4	0.74	0.29	52	19	204	1195	131	25	112	138	4.2	104	8	1.7	2	21		6						421													0
399	M	80	2019	25.86	S	9.1	442	13.3	39.6	13.2	6.1	3	0.99	0.4	126	39	349	5105	141	65		136	3.6	107	8	1.6	1.6	14		4.5	122	113	145	1.94	42.7	536	1.3												0
400	F	47	2019	25.85	S	37.67	287	8	26.7	42.8	6.3	2.2	0.22	0.13	11	10	427		369			137	7.3	106	8.9	10.8	1.8	96		10.5																			0
401	M	68	2019	25.84	S	8.83	316	10.2	31	35.2	5.8	2.9	0.55	0.32	98	103	403	587	513	158		140	4.3	106	7.6	2.5	2.4	49		11.1				1.22	48.6														0
402	M	53	2019	25.82	S	11.33	229	7.1	20.1	24.4	4.6	2	0.31	0.16	52	27	516	2693	116	17		132	5.2	98	7	8.3	2	105		9.2	96		132	1.17	53.4														0
403	M	57	2019	25.79	S	9.99	369	12.8	37.1	11.3	5.6	2.7	2.17	0.93	77	31	526		266	822	32	138	3.8	106	7.4	1.8		12		5.8			121	1.04															0
404	M	68	2019	25.75	S	6.46	343	10.8	33	10.8	5.3	2.8					229	262		9		139	3.7	103	8.6	3.3	1.9	47		3	134			0.94	50.2		6.4												0
405	M	23	2019	25.74	S	12.46	448	12.4	37.1	13.1	5.8	2.9	0.91	0.47	9	20	223	9	717	234	21	136	4	100	8.6	3.1	1.8	19		5.3	148			1.38	150.1														0
406	F	89	2019	25.72	S	5.26	311	9.4	29.8	20.5	7.7	3.8	0.31	0.11	22	12	194	114	215	16		142	4.5	108	9.1	3.8		25		4	141																		0
407	F	84	2019	25.71	S	10.78	291	9.1	26.7	15.8	6.4	3.5	2.18	0.88	55	13	235	810	282	16		136	5.1	101	9.2	2.4		21		3.7				1.11	42.1														0
408	M	62	2019	25.71	S	7.46	330	10.6	31.6	20.9			0.35	0.14	32	25	199	814	255	25		138	4.4	103				14		2.6																			0
409	F	81	2019	25.66	S	4.94	362	8.3	26.9	28.2	4.9	2.1	0.78	0.45	13	8	217	22	166	7		134	5	103	7.5	5.1	1.8	45		4.4	69	55	179	1.34	28.1	605													0
410	F	91	2019	25.66	S	18.7	367	10.5	32.6	19.4	5.4	2	0.39	0.19	19	11	390	82	285	14		140	4	106	8.1	5.9	2.6	47					159	1.13	32.2	402	27.8												0
411	M	67	2019	25.61	S	13.53	252	8.9	25.3	11.4	5.6	1.7	1.43	1.02	66	20	520	105				133	4.8	101	7.7	3.7		23					98	1.61	49.4														0
412	M	76	2019	25.61	S	11.91	251	8	24.4	16.9	4.7	2.2	0.59	0.32	15	12	132		169	17	40	144	4.3	113	7.1	2.3		39					121																0
413	M	79	2019	25.6	S	34.22	431	13.1	39.9	4.3	5.3	2.5	0.6	0.33	26	18	292		192	12		140	3.8	102	7.5	4.5	2	55		6.3				1.1	38.2	605	2.4	59											0
414	M	46	2019	25.59	S	10.26	335	11	31.8	17.3	4.9	2.5	0.68	0.31	29	22	142		160	55		140	4.3	106		4.5	2.2	17								702													0
415	F	61	2019	25.58	S	6.51	290	8.6	27.5	10.7	5.9	2.7	0.56	0.37	69	46	290	133	220	39		135	4.2	101	8.3	3.9		31		4.4	104				50.6		2.1												0
416	M	74	2019	25.58	S	5.94	403	11.6	34.7	10.5	5.1	2.4	1.05	0.38	37	88	532	29	242	84		135	4.8	99	8.3	4.2		21		5.7			186																0
417	F	29	2019	25.57	S	9.76	363	11.5	34.3	26.6	5.6	2.3	0.27	0.09	12	11	195	90										5																					0
418	M	77	2019	25.51	S	15.96	473	14.5	42.7	22.8	8.2	4.1			23	27	219	95	287	20		138	3.9	100				24		7			117	1.05	42.8	780	2.5												0
419	M	71	2019	25.51	S	15.8	294	10.1	29.1	8.5	6.4	2.4	0.99	0.45	21	18	152	21	130	20	60	136	3.8	102	8.6	2.2	2	25		4.8																			0
420	M	84	2019	25.47	S	9.56	288	8	23.7	63.2	5	1.6	0.36	0.16	26	16	313		471	118	53	135	6.3	105	8.1	5.3		57						1.29	56.1														0
421	F	58	2019	25.42	S	20.26	541	10.3	33.6	26.3	6.4	3.2	0.7	0.26	12	6	213	23	230	30	824	140	3.9	103	9.1	3.4		5		5.7	165			1.05															0
422	M	71	2019	25.42	S	27.38	256	8.3	25.8	17.5	6.3	2	2.11	1.66	20	3	461	21	296	39	47	135	4.8	103	6.9	4.9	2.1	37		7.7				1.43	69	393													0
423	F	69	2019	25.41	S	6.44	227	6.4	21.2	4.8	5.9	2	2.12	1.43	67	40	245	31	1593	848	28	138	4.4	111	11.4	3.5	1.5	32		8.9	188		74																0
424	M	54	2019	25.41	S	5.65	352	11.3	32.9	4.3	5.5	2.8	0.88	0.49	198	31	499	7372	107	17	339	135	4.4	101	8	3	1.9	21						1.24	50.7	578	8.4												0
425	F	65	2019	25.4	S	0.02	218	6.6	18.9	5.9	5.6	2.8	0.74	0.38	9	13	159	48	256	109		133	2.5	102	8.4	1.4	1.9	12		1.1			130	1.07	39.4	785													0
426	M	78	2019	25.39	S	9.56	395	12.7	38.4	18.2	7.1	3.5	0.83	0.27	17	9	192	136	104	31		138	4.2	103				18																					0
427	M	54	2019	25.35	S	9.14	388	11.7	35.6	46.1	7.5	3.2	0.69	0.4	47	55	235		993			130	5	91	9.8	4.6		11																					0
428	M	84	2019	25.34	D	8.36	371	10.2	33.2	10.4	5	2.1	0.77	0.39	24	12	286	85	488	64		156	4.3	122				52					76																0
429	F	80	2019	25.3	S	20.46	308	9.1	29	29.3	5.2	2	0.38	0.21	16	8	129	104	327	9		136	3.4	104		2.6	1.6	32		3.9																			0
430	M	85	2019	25.3	S	9.87	362	11.6	33.6	17	5.2	2.5	0.76	0.36	34	26	191		261	51	37	136	3.4	101		2	2.1	29						0.97	39.5	594	4.1												0
431	M	65	2019	25.25	S	13.6	408	10.6	35.8	60.7	7.5	1.9	0.46	0.2	27	22	105	29	465	95	30	144	3.6	102	12.9	2.9	2.4	69		15.2	111	97	149	1.15	34.8														0
432	F	58	2019	25.24	S	9.41	357	10.1	31.5	45.8	5.7	2.2	0.26	0.09	22	9	289	49	336	27		137	4.9	101				8																					0
433	M	66	2019	25.22	S	11.16	421	13.9	40.3	13.5	4.7	2.2	0.86	0.45	20	28	355		194	287	250	135	4	103				15						1.01	40.2														0
434	M	70	2019	25.21	S	11.06	288	9.2	29.7	41.8	6.6	2.6	0.72	0.45	28	51	154		769	257		131	4.4	98	8.5	3.4		24																					0
435	M	61	2019	25.19	S	0.01	243	7.1	20.4	1	5.2	2.9	2.09	1.25	13	11	150	26	413	108		136	4.3	105	7.8	2.4	2	30		2.1			129																0
436	F	56	2019	25.16	S	5.45	316	11.7	34.3	8.4			0.48	0.21	31	30	1048	98	282	101		162	3.2	124				52																					0
437	M	75	2019	25.15	S	10.01	355	11.5	32.9	21.6	6.1	3.2	2.15	0.8	17	9	160		124	18		138	4	104				17						1.08	37.3														0
438	M	41	2019	25.15	S	9.18	491	14	42.3	22.9		3	0.63	0.33	51	51	269	1789	181	97		136	4.4	104	8.2	3	1.9	10						1.04	42.4														0
439	M	83	2019	25.13	S	21.43	450	12.1	37	19.4	6.3	1.9	0.3	0.18	21	15	355	85	294	54		127	6.2	94	7.9	5.1	3.1	102		11.9	94	93	674	1.13	34.6	698	4.3												0
440	M	63	2019	25.13	S	9.11	326	10.2	29.8	12.3	5.3	2.8	0.78	0.33	21	15	214		139	23		137	3.5	101		2.9	1.8	11																					0
441	F	80	2019	25.11	D	34.57	254	6.3	20.5	13.6	5.9	1.8	0.35	0.28	34	22	354	32	1094	73		120	5.5	82	9.4	1.7	2.7	79		10.6			256	1.09	33		16.2												0
442	F	88	2019	25.11	S	10.53	358	11	34.7	76.7		1.2	0.54	0.31	37	21	310	382	422	46		135	3.9	107		1.2	1.6	12			92				49.1		10.7												0
443	M	58	2019	25.1	S	11.21	244	6.6	20.7	6			1.48	1.1	638	315	586	305	1581	300		136	5.5	96		5.1	1.9	49					64	1.95	48.5		19.8												0
444	F	72	2019	25.09	S	15.73	346	10.3	29.9	20.5	5.4	2.7	0.88	0.28	17	13	193	372	186			137	3.6	102	8.1	3.2		10									4.3												0
445	M	69	2019	25.07	S	2.58	263	7.6	23.2	16.5	5	1.8	0.34	0.13	22	19	141	22	398	178		131	3.9	95	7.5	3.5		16									5.9												0
446	F	59	2019	25.06	S	6.91	403	11.3	35.4	16.9	5.8	2.9	0.23	0.12	57	26	578	266	289	36		140	4.3	101	8.7	3.8	1.8	48		10.6			78	0.92	36.3	642	2.7												0
447	M	50	2019	25.06	S	9.9	240	7.3	20.4	20.6			0.5	0.19	73	29	225	4105	265	114		134	4.7	101		2.7		14						0.97	32.9	1095	1.9												0
448	F	83	2019	25.03	S	15.09	421	11.9	36.3	15		3.2	0.47	0.15	33	14	261			14		141	3.8	106		3.3		32		6.6	203						1												0
449	M	77	2019	25.03	S	9.4	293	8.8	28.4	37.1			0.65	0.41	19	21	190	71	189	18		135	4.3	105				19		6							2.9												0
450	F	78	2019	25.01	S	11.51	347	10.4	31.3	19.6	6.3	3.1	0.83	0.26	92	40	349	5291	227	11		141	4.5	109				26		4.5																			0
451	F	79	2019	24.95	S	14.75	242	7.8	24.5	22.8	4.9	1.9	0.26	0.16	22	5	174	377	139	11		136	3.8	102	6.9	6.9	2.2	44		5.4				1.17	38.7														0
452	M	45	2019	24.94	S	1.79	296	9.4	26.7	6.4	5.3	2.5	0.37	0.21	11	6	95		112	14		134	4.1	102	7.7	6.1	1.5	54		5.3						581	8.7												0
453	M	83	2019	24.91	S	11.55	458	12.7	39	19.5	8.2	4	0.62	0.2	41	20	340	712	208	30		136	3.9	98				16		7						857	2.1												0
454	M	54	2019	24.91	S	0.27	278	9.4	28.4	5.8	6.3	2.8	0.67	0.26	10	5	173	67	228	77		130	3.3	88	8	3.8	2.3	45		3.9			91	1.07	47.2	769													0
455	M	65	2019	24.9	S	9.07	258	8.6	25.5	34.6	5.8	2.3	0.37	0.18	8	4	195		202	39		140	4.5	105				21						1.77															0
456	F	87	2019	24.78	S	8.6	474	13.3	39.8	22.5	6.9	3.8	1.09	0.38	13	10	205	18	341	87		136	4.5	98	9.4	3.7	2.3	51		5.6			142	0.86	24.6	583													0
457	M	84	2019	24.78	S	21.84	309	10.2	28.7	6.5	3.9	1.8	2.72	2.36	76	86	224	1092	541	39	34	131	3.7	101	7	3.3	1.3	21					127	1.37	44	630	15.4												0
458	F	39	2019	24.75	S	13.63	279	7.8	22.6	18.5	5.4	2.2	0.27	0.08	16	9	488	42				140	3.8	108				4																					0
459	M	77	2019	24.72	S	12.29	360	11.7	34.8	27.3	5.9	3	0.84	0.28	23	14			191		28	140	4.2	105				10																					0
460	M	67	2019	24.7	S	11.75	369	11.5	32.1	17.5	5.3	1.7	4.22	3.36	45	49	176		1163	157	19	136	3.9	103		3		7			115			1.27		554													0
461	F	78	2019	24.69	S	30.3	423	12.2	37.1	9.3	6.1	2.9	0.73	0.51	28	33	150	18	1074	84	28	136	5	101	8.3	3.1	1.6	54		5.7			36	1.57	48.8	668	4.1												0
462	M	49	2019	24.69	S	2.06	362	11.8	32.9	20.6	5.6	2.8	1.01	0.62	39	49	104	22	340	126		130	4.2	94				8		4.1																			0
463	M	81	2019	24.69	S	13.54	351	10.9	31.8	29.4	6.1	2.4	0.81	0.42	24	17	245	48	244	13		144	4.2	107				25		3.3	119	69	204	1.1	35.3														1
464	F	26	2019	24.67	S	6.04	456	12.3	38.3	34.3	7	3.3	1.13	0.39	11	9	160		191	28		138	4.2	102				9		3.9							8												0
465	M	88	2019	24.63	S	7.86	178	5.9	18.7	3.4	5.3	2.6	0.68	0.53	16	9	237	180	266	23		136	4.1	100	7.5	2.3	1.7	51		4.2																			0
466	F	42	2019	24.6	S	9.25	353	10.7	32.5	22.7	6.7	3.3	0.17	0.06	18	19	200	254	151	55		136	4.2	100	8.1	3.6	1.9	24		7.9	190		97	0.96	29.3														0
467	M	87	2019	24.6	S	26.88	280	8.9	27.4	31.9	5.5	2			17	17	244	21	292	34		140	4.2	107	8.2	3.3	1.8	31					150																0
468	M	85	2019	24.59	S	32.64	358	10.3	29	17.7	5.1	1.9	5.44	4.49	57	114	277		3030	761	38	139	2.9	93	8.1	3.4	1.8	45		4.7	130	103		1.08	40.9	629	8.1												0
469	M	69	2019	24.57	S	7.62	168	6	18.1	10.2	4.1	2	0.59	0.36	19	6	134	163	127	36		139	4.1	105	7.2	2.9	2.3	16						1	38.2	616													0
470	M	71	2019	24.55	S	9.94	195	5.7	18.9	36.9	5.6	2.3	0.38	0.17	6	5	129		202	32	261	132	4.7	105	8.1	4.3		23						1.16	36														0
471	M	71	2019	24.51	S	9.43	452	13.6	41.7	17.5	7.1	3.9	2.5	0.59	12	8	202	49	229	18		140	4	104	8.9	2.2	1.9	9		2.8			145			542													0
472	F	82	2019	24.5	S	7.64	312	9.9	30.3	16	4.8	2.3	0.48	0.18	13	10	201		235	30	27	141	3.9	108	8	2.2		8						1.03	45.5														0
473	M	67	2019	24.5	S	10.31	325	9.2	28.5	30.1			0.83	0.53	25	12	153	283	278	36		138	4.1	104	7.6	1.8		10		1.6																			0
474	M	72	2019	24.46	S	10.29	458	14.3	48.5	8.4	5.2	2.2	0.4	0.29	21	11	203	53	190	12	21	134	4.8	101	7.7	5.7	1.9	36						1.26	38	565	12.6												0
475	F	86	2019	24.45	S	20.04	346	11.2	36.3	29.3	5.9	2.5	0.17	0.09	10	1	173	16	347	17		133	5	95				66		5.3			124	1.56	47.7		2.3												0
476	M	71	2019	24.43	S	8.75	390	10.9	34.1	28.8	6.3	2.2	0.74	0.27	17	13	215	27	185			136	4.2	100				16																					1
477	M	29	2019	24.42	S	23.67	446	13.3	38.2	4.4	5.3	2.3	0.81	0.4	36	42	427	126	157			132	3.6	99	7.3	2.7	2.3	19		4	76		135	1.05	35.7	455	6.6												0
478	M	77	2019	24.38	S	6.06	371	10.5	32	14.4			0.54	0.22	84	19	572	755	160	15		141	3.7	103				28		8.5					48.5														0
479	F	84	2019	24.35	S	9.62	311	9	26.4	27.8	5.6	2	0.42	0.16	13	12	179		249			125	4.3	94				5																					0
480	M	64	2019	24.35	S	10.27	383	12.3	35.5	17.3			0.77	0.34	9	11	119	41	169	19		137	3.8	102				14																					0
481	M	66	2019	24.34	S	9.46	425	13.1	38.8	11	6.9	2.7	1.11	0.54	14	8	263	79	227	38		138	3.7	104		2.7	2.2	12		5.9				1.15	40.7														0
482	F	66	2019	24.28	S	8.56	420	13.7	37.5	23	5.4	2.7	0.76	0.33	17	19	174		177	21		132	3.3	97	7.9	2.5	2	8			135																		0
483	M	75	2019	24.27	S	13.27	391	13.2	39.7	12.7	5.5	2.5	1.11	0.46	43	46	703					138	4.2	108	8.4	1.6		44																					0
484	M	85	2019	24.26	S	14.6	290	9.1	26.5	17.8	5.3	2.2	0.56	0.32	40	18	185	41	156	22	916	136	3.2	102	8	6.9		90						1.06															0
485	F	30	2019	24.25	S	18.2	422	12.1	36.6	22	5.5	2.9	0.4	0.13	46	35	407	711										13		5.1																			0
486	M	57	2019	24.23	S	10.05	352	12.1	36.2	19.7	6.6	3.7	0.71	0.29	22	11	223	283	215	24		141	4.5	102	9	2.1	2	13		4.8		113	114	1.02	29.2		7.6												0
487	M	67	2019	24.23	S	12.23	278	8.8	25.8	35.6	4.7	1.5	0.38	0.21	21	28	194		294	42	23	134	4.2	101	6.9	3.3		9																					0
488	M	79	2019	24.15	S	9.69	370	11.4	35.2	10.7	4.7	2.4	1.17	0.57	40	12	191	1063	108	21	47	142	4.4	105		4.8	2.3	22						0.94	38.3	479													0
489	M	31	2019	24.14	S	13.81	471	14.4	42.9	37.6	8.2	4.2	0.42	0.22	30	53	214		434									6			195		100		36.6														0
490	F	77	2019	24.12	S	8.27	364	10.9	33.7	34.3	6.4	2.8	1.26	0.41	28	7	574		198	18		141	4.8	99				9					84																0
491	F	69	2019	24.1	S	21.84	397	12.7	37.2	36.1	6.8	2.2	1.15	0.59	16	10	154	22	966	210		134	4.7	98	9.2	3.5	2.4	71		13.2				1.05	33.7														0
492	M	51	2019	24.1	S	9.27	281	7.8	23.4	9.3	4.9	2.3	1.24	0.62	22	9	218	363	276	13		132	4	102	7.5	1.7	1.4	6						1.04	43	517													0
493	F	72	2019	24.09	S	9.56	306	8.3	25.8	48.1			0.43	0.14	26	53	126		506	274		134	4.7	97				13																					0
494	M	64	2019	24.06	S	7.36	337	10.7	32	4.2	5.6	2.7	1.53	1.09	18	27	173		204	174		132	3.7	99	7.4	2.6	2	59		8.5			296																0
495	F	83	2019	24.05	S	14.09	338	10.1	32.3	22.9	5.4	2.4	0.51	0.2	63	122	198		260	59	62	135	4.4	99				8						0.94	32.7														0
496	M	77	2019	24.05	S	1	298	9.4	28.6	20.5	4.1	2	0.36	0.23	22	9	118		201	19		138	3.4	105				19					125			353	11.5												0
497	F	78	2019	24.04	S	8.95	340	9.2	29.2	24			0.42	0.16	42	27	181	616	236	15		130	4.3	95				13		2.4																			0
498	M	83	2019	24.04	S	16.91	375	11.4	33.2	13.6	4.6	2.4	0.86	0.34	15	7	195	45	170	17	21	134	3.8	104	7.6	1.8	1.7	16		4.7			97																0
499	M	61	2019	24.01	S	8.94	348	10	30.5	18			1.19	0.85	23	5	276	36	441			138	5.3	105	7.2	3.9	1.8	25						1.23	72.4	175	41.6												0
500	F	65	2019	23.89	S	10.94	488	14.4	44	30.8	7.1	3.9	1.09	0.39	7	6	175	48	238			139	4.4	104	9.3	2.4		11		6.4	172	98	130																0
501	M	58	2019	23.89	S	4.53	328	11.4	32.9	11	6.5	3.5	1.93	0.78	34	32	267	150	672	278	38	139	4	107	8.7	2.3		20		5.2																			0
502	M	29	2019	23.89	S	20.19	369	10	28.5	40.4			1.21	0.69	46	41	307		270	37		124	3.6	82				19						1.88															0
503	M	83	2019	23.88	S	17.42	361	10.9	31.4	22.2		4.2	2.01	1.24	99	229	296	250	564	365	779	134	4.2	104	7.7	2.6	1.9	30		5.3	100					1007													0
504	F	74	2019	23.84	S	12.16	347	10.6	32.9	16.9	5.7	2.9	0.96	0.34	13	17	174	199	218	21		140	4.4	104				15																					0
505	F	21	2019	23.83	S	10.2	374	11.1	34.1	15.6	6.8	2.8	0.58	0.27	64	101	175	31	212	30		133	3.9	100				8		3.2				1.1	36.9		1.4												0
506	M	85	2019	23.79	S	5.36	259	8.8	27.2	13.9	5.4	2.2	0.55	0.41	2793	1669	2284	208	252	41		131	5.5	98	7.6	4.7	2.5	37					330	1.41	45.6	686	18.4												0
507	F	61	2019	23.77	S	2.08	286	8.6	25.5	3.3	6	3.3	0.61	0.18	17	46	275	44	399			135	3.3	98	8.7	1.9	1.8	8		2.9																			0
508	M	85	2019	23.77	S	6.47	336	10.3	30.5	21.9			0.27	0.11	17	14	253		204	22		142	4	108	8.2	3.5	1.8	47									7.1												0
509	M	78	2019	23.73	S	12.51	327	9.5	29.1	39		1.4	0.56	0.35	36	54	314		573	117		137	4.5	104				25		3.4																			0
510	M	72	2019	23.73	S	18.81	410	11.3	35.5	28.2		1.5	0.66	0.39	16	8	282		705	99		135	4.8	103	8.3	3.4	1.8	21		5.6				1.06	33.5	671	9.5												0
511	F	60	2019	23.72	S	28.87	259	7.6	23.5	153.9	4.9	1.8	0.3	0.1	16	14	290	51	294	84		131	5.8	97				13		3																			0
512	M	85	2019	23.71	S	7.27	223	7.1	23.5	1.9	5	1.4	4.02	3.13	29	14	355	46	945	104	26	147	4	110	8.3	3.9	2.3	45		6.1			115	1.35	40.7	733	7.8	57											0
513	M	75	2019	23.7	S	41.01	236	8.1	23.4	11	5.8	2.3	4.84	4.13	58	49	270		1560	383	23	135	4.4	100				63									2.7												0
514	M	51	2019	23.7	S	18.4	424	12	38.6	42.3	5.4	2.8	0.48	0.24	271	443	699	74	760	151		135	5.5	104	8.9	7.2	2.7	83		8.2							2.4												0
515	F	76	2019	23.68	D	12.11	319	9.3	27.2	9.4	5.1	2.6	0.25	0.1	143	68	856	513	245	74		155	5	124	6.4	7.2	2.3	41		5.7				1.15	38	539													0
516	M	72	2019	23.66	S	14.55	351	7.9	24.7	51.1	4.4	2.1	1.1	0.62	35	17	166	624	156			136	4.1	105	7	6.4	2.2	31		6.5				1.21	42.2	528	4.9	53											0
517	M	58	2019	23.65	S	3.33	321	9.7	28.3	25.1	6.5	2.6	0.26	0.1	19	24	145		372	142		136	4.5	103				16		8.2																			0
518	M	68	2019	23.63	S	12.98	490	16	48.3	16.4	6.6	2.6	1.08	0.45	58	77	257	63	250	157		146	4.8	108	9	2.7	2.6	44																					0
519	F	22	2019	23.61	S	7.46	201	6.2	19	7.1	4.3	1.8	3.39	2.84	284	46	1425		948	489		137	3.6	109	6.7	4.5	2.1	30		12.2	163	477	95	1.53	71.3	373													0
520	M	84	2019	23.59	S	18.81	342	10.5	33.8	23.4	6.3	2.4	0.3	0.14	93	32	662	614		21		146	4.1	109		6.4	2	44		6	161			1.17	58.9														0
521	F	61	2019	23.58	S	10.55	343	10.5	30.5	17.6	5.3	2.9	0.73	0.26	22	11		982				138	3.1	104				8					104																0
522	M	38	2019	23.58	S	3.83	449	13.5	37.2	19	6.4	3.5	1.11	0.4	14	32	161		289	87		131	4.2	93	8.8	2.7		19		6.2																			0
523	M	57	2019	23.57	S	13.19	449	15	46	18.8	6.9	3.9	1.51	0.43	23	32	421	62	136	72		138	3.8	101				16		8.5			157																0
524	M	83	2019	23.52	S	12.78	477	14.5	43.4	21.3	6.6	3.1	1.07	0.38	27	12	228	185	159	20		127	5.4	93	8.8	4.7		15		5			225																0
525	F	47	2019	23.51	S	13.83	424	12.1	37.8	17.6	6.1	3.3	0.51	0.17	20	15	229	959	207			140	3.8	105	8.4	1.8	2.1	9		2.6																			0
526	M	80	2019	23.51	D	8.6	399	11.1	34.9	6.7	4.7	1.9	1.26	0.72	150	93	802	1402	268	58		155	3.9	124	6.6	3.8	2.8	97		11.3					54.9	367	8.4												0
527	M	62	2019	23.5	S	17.7	376	10.9	33.2	50.9	6.4	1.8	0.86	0.52	141	109		17	1641	429		134	3.8	101	7.9	3.4		10					96	1.22	42.6														0
528	M	65	2019	23.49	S	5.41	433	13.5	38	34.8	6.9	3.5	0.52	0.19	21	69	172		732	352		141	4.7	100	9.6	4.8		17		6.8																			0
529	M	57	2019	23.44	S	8.36	382	12.4	37	24.1	5.4	2.6	0.51	0.24	21	14	163	96	367	487		139	4.1	99	8.6	3.9		9																					0
530	F	76	2019	23.4	S	23.46	288	8.6	24.7	4.4	3.5	1.2	0.94	0.7	83	55	277	246	360	88		143	3.9	111	6.8	5.6	2.8	49		5.9			157			458													0
531	M	73	2019	23.4	S	5.57	332	10	30	9.9	4.9	1.5	0.79	0.47	13	6	175	5	771	165		131	3.3	93	7	1.7		10		3.4	180	169	119																0
532	M	54	2019	23.4	S	10.05	489	14.3	44	23.4	6.1	2.9	1.29	0.53	46	58	282	223	299	50	73	132	5.1	94	9.8	5.1	2.1	15								685													0
533	F	78	2019	23.39	S	9.15	437	13.2	40.8	20.6	7.8	3.7	0.55	0.2	16	14	153		356	21	22	141	4.4	103				37					134																0
534	M	76	2019	23.38	S	9.47	271	8.2	24.6	20.1	4.3	1.9	0.5	0.18	40	19	169		160	23		139	4.1	105				16																					0
535	F	65	2019	23.37	S	4.1	359	11.2	35.9	18.5	4.6	2.3	1.29	0.52	25	34	160	190	156	11		138	3.1	103	7.7	1.4		17					101																0
536	M	73	2019	23.34	S	6.9	347	11.3	32.5	11.8	6.4	3	1.02	0.45	23	13	208		200	49	162	138	3.8	102				20								681													0
537	M	26	2019	23.34	S	0.09	219	6.7	17.9	1.3	6	3.5	0.79	0.4	31	76	154	34	201	40		133	3.1	101	8.7	1.7	1.3	9		2.8			114	1.37	50.4	590													0
538	F	72	2019	23.33	S	5.75	400	12.4	36.8	12.5	6.8	3.5	0.5	0.24	27	24	212		275			140	4.2	103	8.2	2.6		12																					0
539	M	69	2019	23.31	S	13.18	263	8.3	24	8.4	5.2	1.8	2.16	1.85	320	113	200		1186	501	23	128	5.3	102	10	3.1		58																					0
540	F	48	2019	23.29	S	19.18	447	12.8	40	21.7	6.3	3.3	1.67	0.48	20	21	457	25	176	35		141	4.1	102	9	1.8	1.4	17					105	1.04	29.4														0
541	F	44	2019	23.28	S	8.36	345	8.6	29.2	22.8	5.7	2.5	0.44	0.24	63	2	1119	311	198	15		136	4.5	105	8.6	3.3	2.5	40		4.8				1.1	55.1	655													0
542	M	76	2019	23.26	S	12.92	308	8.3	26.6	41.9	5.5	2.1	0.47	0.26	61	65	122		891	102		132	4.1	99				9																					0
543	M	72	2019	23.26	S	11.08	407	11.9	36	33.8	6.8	3	0.35	0.16	139	144	262	174	783			133	4.7	99	8.8	3.2		15									4.1												0
544	M	60	2019	23.25	D	25.31	336	9.4	30.6	58.8	5.9	1.4	0.37	0.19	25	38	228	10	1118	446	38	138	3.9	95	8.6	1.7		18		1.2																			0
545	M	71	2019	23.25	S	26.81	483	15.4	49	22.9	6.6	3.8	0.98	0.32	412	194	906	22158	206	24		144	4.7	105	7.9	6.8	3.2	73		13.9				1.02	26		3.4												0
546	F	43	2019	23.24	S	11.77	289	8.1	24.6	37.1	6.1	2.4	2.8	2.31	85	70	245		1540	320	23	129	5	93				12																					0
547	F	38	2019	23.23	S	6.55	366	11	32.9	29.8	7.1	2.9	0.32	0.12	14	8	133					139	3.5	103				4																					0
548	F	27	2019	23.23	S	46.19	316	9.6	27.1	1.9	5.9	3	0.38	0.13	25	51	263	35	86	15		137	3.5	105	8.3	2.3	1.8	8		2.9	148		128	1.21	37.5	337	62.6	73											0
549	M	50	2019	23.23	S	20.84	257	7.2	24.8	48.2			0.36	0.19	23	10	266		334			132	4.5	96				11																					0
550	F	54	2019	23.22	S	24.98	172	5.6	16.2	8.6	4.3	2.3	0.51	0.2	22	11	181	706	155	15		134	4.6	100	7.4	2.5	1.9	11						0.94	35.5	698													0
551	M	59	2019	23.21	S	51.99	436	11.8	35.9	11.5			2.4	1.98	337	365	417	358	454	213		137	4.3	101	7	5	2.4	34						1.31	43.9	499													0
552	M	68	2019	23.19	S	23.45	302	8.4	25.9	39.9	5.3	1.6	0.25	0.14	12	10	173	47	173	12	33	135	3.4	98	6.8	7.6	2.2	107		5.4	67	44	113																0
553	M	46	2019	23.19	S	27.72	494	11.9	36	17	6.9	3.3	6.04	4.76	119	175	297		639	686	45	137	3.3	101	8.4	1.5		46						1.22	31.7														0
554	M	81	2019	23.19	S	6.37	351	11.3	31.9	9.6	5.1	2.4	0.91	0.58	21	35	239		370	100		135	3.9	101	7.5	1.6		18		2.6																			0
555	M	67	2019	23.18	D	7.42	153	4.8	15.1	2.7			1.91	1.42	145	100	2200	623	222	35		156	5.4	128				50		9			149	0.95	53.4														0
556	M	88	2019	23.17	S	9.61	247	7.1	21.1	31.8		2.3	0.23	0.14	13	7	249	102	217	9		139	4.3	106		5.2		69																					0
557	M	50	2019	23.15	S							1.9					207					156	4.6			5.6	2.5	125								508	58.6												0
558	F	83	2019	23.14	S	8.2	325	9.6	27.7	30.6	6	2.9	1.11	0.48	10	7	236	84	194	17		134	3.8	102	8.7	2.9	2.2	9		6.2			132	1.17	33.8	927	4.7	104											1
559	M	27	2019	23.14	S	0.1	232	6.9	19.5	0.2	4.2	1.9	0.84	0.56	423	602	775	91	139	82		135	4	110	7.2	2.6	2.3	28		3.1			135			546													0
560	M	80	2019	23.12	D	17.55	511	14.4	43.1	31.5	7.3	3	0.32	0.15	11	6	177		248	20		150	4.4	106				69		15.9																			0
561	M	70	2019	23.11	S	8.95	287	9.6	29.6	14.2	7.1	3.3	1.19	0.76	24	13	206	50	467	132	38	136	3.6	99	9.7	2.3		22					69	1.33	38.3														0
562	M	67	2019	23.09	S	11.69	302	8.9	27.9	29.5	5.5	2.4	0.25	0.09	20	10	136	678	201	11		136	4.1	101	8.1	2.9	2.1	10																					0
563	M	96	2019	23.07	S	7.28	402	13.6	39.9	15.2	8	3.5	0.65	0.28	31	28	212	111	230	79		134	6.1	93	8.9	4.7	2.4	39		11.7	168	109	368	1.17	32.6		2.3												0
564	M	50	2019	23.06	S	11.47	287	7.1	22	63.1			0.31	0.14	26	13	5988		310	36		129	4.6	93	8.6	3.1		13		5.1																			0
565	M	76	2019	23.05	S	6.18	343	11.1	33.3	16.6	6.2	2.3	1.42	0.81	34	25	204		557	178		132	4.6	103		2	1.9	19		2.9			228	1.13															0
566	M	70	2019	23.04	S	18	535	17.3	47.9	33.7	7.4	2.6	0.83	0.41	15	7	349	41	231	11		142	5.2	110	9.2	3.7	2.5	72					200	1.16	38.3		6.4												0
567	M	70	2019	23.01	S	9.33	411	12.7	37.5	13.9	5.4	2.7	0.82	0.34	13	8	197	100	143	19		137	4.2	105		4.9	2.3	8		4.7				1.02	40.1	391													0
568	M	66	2019	23.01	S	4.76	419	12.2	38.1	8.8	4.9	1.3	0.38	0.24	19	19	245	4	829	185	49	140	3.9	103		5.9	1.7	32		4.1				1.13	62.5	343	12.3	86											0
569	M	72	2019	22.99	S	8.57	465	14.3	43.7	24	6.6	3.6	0.84	0.3	38	24	248	74	382	132	241	138	4.3	102		2.9		13		5.7																			0
570	M	44	2019	22.92	S	9.92	417	9.7	32.8	61.5		1.7	0.39	0.14	10	7	167	10	282	80		139	4.3	100	8.6	4.2		9		3.1																			0
571	M	65	2019	22.91	D	12.33	406	11.2	38.5	8.2	5.6	2.6	1.86	1.26	35	12	255	16	442	162		150	5.9	106				112							56.3														0
572	M	76	2019	22.91	S	17.49	319	10.5	31.2	13.8	4.8	2.1	0.79	0.29	35	32	263	346	169	8		154	3.3	117	8.3	2.9	2.4	45						1.21	43.9		6.4												1
573	M	68	2019	22.9	S	11.9	307	9.3	27.1	13.5	4.9	2.6	2.24	1.63	39	17	333	910	245	50		137	4.8	103		3.2	1.9	23						0.99	36	285													0
574	M	69	2019	22.89	S	12.59	370	11.2	33.9	33.8	5.3	2.7	1.29	0.64	79	95	359	105	359	120		134	4.5	102				13																					0
575	M	82	2019	22.89	S	12.35	303	9.7	27.6	28.5	5.1	2.7	0.52	0.23	94	49	281	1084	347	278		135	4	102	7.5	2.4	2	32		3.7																			0
576	F	75	2019	22.88	S	12	304	8.9	26.5	26.3			0.4	0.22	35	18						133	4.5	102				10																					0
577	M	91	2019	22.86	S	12.68	367	10.5	31.4	25.4	6.1	2.8	0.62	0.29	21	17	274	112	249	27	249	135	4.2	99	8.4	2.7	2.1	29						1.11	34.4														0
578	M	84	2019	22.85	S	9.99	473	14.3	41.1	14.7	5.1	2.4	1.44	0.58	23	17	201	83	174	32		128	4	101				15																					0
579	F	44	2019	22.83	S	13.88	348	10	29.5	30.3	6.6	3.6	0.91	0.33	5	6	136	33	212	37		139	3.7	100	8.6	4.2	2	13						1.13	36.1	499													0
580	M	85	2019	22.83	S	28.25	370	11	32.8	44.1	5.1	2	0.46	0.31	26	17	184	48	477	64	35	138	4.4	102	8.9	3.1	1.9	22		4.9			96	1.2	38.1														0
581	M	67	2019	22.8	S	6.17	222	7.8	23.5	9.9	5.6	3	1.26	0.69	32	9	263		140	14	68	138	4.1	104	8.4	1.3		29		5.6				1.21	37.9														0
582	F	64	2019	22.76	S	12.45	374	11	34.3	34.7	6.5	2.7	0.35	0.14	40	77	178		433			139	3.7	99				10																					0
583	M	87	2019	22.73	S	7.37	352	11	32.7	23.4	6.4	3.2	1.56	0.43	64	38	203	411	578	156		139	3.8	104	9	2.5		13					149	0.99	37.1														0
584	M	29	2019	22.73	S	10.52	492	12.2	36.8	3	5.4	2.3	5.78	4.27	185	109	1151		310	127		131	4.6	99	7.3	2.8	1.6	31		7.7	109	658	118	1.05	33.3	474													0
585	M	63	2019	22.73	S	5.03	392	13.4	40.1	7.9	5.2	2.6	4.36	2.23	22	10	264	72	116	13		145	3.1	104				19		4																			0
586	M	66	2019	22.7	S	6.48	224	7.7	23.2	16.1	5	1.8	0.6	0.35	19	11	147		348	47	10	133	3.4	97				12																					0
587	F	75	2019	22.69	S	21.02	355	10	30.6	28.9	6.5	2.5	0.43	0.2	28	18	235	75	346	31	14	134	3.8	100	8.4	2.8		25																					0
588	M	64	2019	22.69	S	17.67	286	8.1	25	32	7.2	2.4	0.58	0.38	19	10	477		828	185	28	137	4.4	106				25																					0
589	M	69	2019	22.69	S	7.77	463	14.4	44	12.6	7.2	3.3	0.79	0.34	27	15	230	283	741	236		141	5.2	99	7.7	7.9		45		4.6			77	1.09	35.6														0
590	F	85	2019	22.68	S	4.21	461	14	40.3	13.5	5.7	2.8	0.7	0.32	23	20	223	530	117	11		138	3.8	104	8.2	2.8	2.4	69		7.3				1	30.5		9.3												0
591	M	56	2019	22.68	S	9.54	380	12.1	36.9	14.1	6.2	3	0.93	0.37	24	35	294		160	53		134	3.8	101	8	2.1		7						1.09	36.7														0
592	F	80	2019	22.67	S	17.76	286	8.7	25.7	28.8	5.5	2.7	0.9	0.46	98	61	553	3595	214	11		135	4.2	98	8.3	3.1	2.1	50						0.94	52.6	451													0
593	M	43	2019	22.66	S	15.17	506	15.4	47.1	27.7	7.3	3.8	1.04	0.35	11	14	161		171	53		136	4.5	101	9.5	3.3		10		6.5																			0
594	M	71	2019	22.65	S	7.01	398	11.2	33.9	15.5	5.7	2.5	0.59	0.18	17	9	182	745		20		142	3.9	109	7.9	2.3	1.9	13																					0
595	F	46	2019	22.6	S	17.88	378	10.8	33.8	54.9	7.2	3.9	0.95	0.29	14	11	246	25	203	19	50	136	4.9	99				15		5																			0
596	F	75	2019	22.59	S	16.18	403	12.1	35.9	14.9	7.4	2.3	0.52	0.21	65	41	313	39	328	64		130	3.7	96		3.6	2.1	16		3.2			135	1.28	42	735	17	78											0
597	M	47	2019	22.59	S	10.03	409	12.5	37	28.8	6.5	3	0.45	0.15	44	43	187	96	374	89		139	4	104	8.8	3.4	2.2	10		6.9						953	4.3												0
598	F	86	2019	22.58	D	1	350	11	32.7	5.8	5.7	2.7	0.3	0.19	95	33	812	351	330	36		136	4.1	100	5.8	8.2		112		9.2	170	252	92																1
599	F	48	2019	22.56	S	8.17	359	9.1	29.4	21.8	7.8	3.5			18	29	187	110	180	59		141	3.7	104	8.8	2.7		10		4.6			101																0
600	M	67	2019	22.56	S	3.93	327	9.2	28.6	17.3	5.3	2.3	4.48	3.78	175	122	313	44	1014			133	4.6	102	9.1	5.3	2.4	60		4.9				1.98	43.3	562													0
601	M	80	2019	22.55	S	12.97	488	14.6	42.3	16.8	6.1	3.4	1	0.42	70	37	316	1396	192	64		142	3.8	107		1.8	2.1	34		5.9	156	60	130	1.08	33.6		2.9												0
602	M	54	2019	22.55	S						6.1	2.4					127					138	4.5			2.6	1.8	14								616													0
603	M	68	2019	22.54	S												309					137	4.1			2.9	2	12																					1
604	F	77	2019	22.53	S	12.31	405	10.2	32.2	35.6	5.7	2.4	1.48	1.05	133	41	466	17	795			135	4.2	105	8.4	2.4	1.8	13						1.09	27.7	828	9.3												0
605	M	87	2019	22.52	S	3.02	307	9.8	30.7	11.8	6.2	3	0.88	0.53	34	19	227	141	97	22	336	141	4.4	101	9.2	4.3	3	72		6.3	128	71	264	0.9	45.9														0
606	M	84	2019	22.51	S	10.08	413	13	38.4	8.6			0.92	0.37	34	26	169	753	186	59		138	3.7	103				30		5.9			348	1.15	47.5														0
607	F	21	2019	22.46	S	17.77	437	13.7	38.8	25.5	8	4	0.72	0.32	51	84		17	246	98	39	139	4.1	100	9.8	3.4	2.1	11						1.12	39.6	695													0
608	M	70	2019	22.46	S	8.9	425	13.2	41.6	28.3	5.1	2.4	0.72	0.38	25	24	238		323	138	36	138	4.1	100				9																					0
609	F	69	2019	22.43	S	10.87	409	11.2	33.9	48.7	6.4	1.9	0.93	0.71	366	173	677	21	1089	368		131	5.6	99	7.4	3.3	2.3	9		3.6	119	137	112	1.29	33.6	833													0
610	M	71	2019	22.4	S	9.96	281	8.7	27	23.6	4.6	2	0.84	0.4	24	54	387	61	151	148		142	3.6	104	7.6	3.6	1.9	60		7.7	180	76					2.9												0
611	M	66	2019	22.39	S	16.26	327	10.4	32	15	5.9	2.8	0.57	0.25	15	15	152	69	283	109	33	134	4.1	98	8.4	2.2		13		3.2																			0
612	F	48	2019	22.36	S	9.13	385	8.4	28.4	101.1	5	1.5	0.18	0.07	11	8	204		310	58		137	4.1	102	7.9	3.1		7		1.8			137				1.8												0
613	M	69	2019	22.35	S	17.48	356	11.4	33	26.8	6.8	3	0.68	0.27	24	25	327	81	419	211		139	3.6	101				26						1.92	93.7														0
614	M	70	2019	22.33	S	20.76	254	8.3	24.8	19.3	5.4	2.6	0.76	0.36	41	29	206	71	263	63		139	3.9	104				16		4.7																			0
615	M	73	2019	22.33	S	24.86	327	10.2	31.4	56.4	6.4	3	0.73	0.33	12	11	360	22	728	272		137	4.8	98				16						1.83	55.7	948													1
616	F	39	2019	22.32	S	15.33	374	11.7	33.1	12.8	4.7	2.1	2.38	2	73	110	216	56	497	314		136	3.5	103	7.6	2.6	1.8	20		5.5	163	189	129	0.95	33.5	630	4.5												0
617	F	35	2019	22.29	S	17.01	283	8.2	25.6	24.1	5.2	1.9	0.21	0.09	9	2	294	54	620	620		141	3.6	100	7.7	3.9	1.4	44		8.1	105	191	130	1.22		964													0
618	M	78	2019	22.28	S	6.68	374	11.5	33	9.8		3.3	0.83	0.35	61	23	243	1713	107	10		128	4	92	7.6	2.4	2.2	22																					0
619	M	80	2019	22.27	S	6.02	370	9.8	31.3	13.6			1.6	0.61	17	19	189		188	25	41	139	4	107				18						0.98	44.5														0
620	M	72	2019	22.27	S	8.65	388	8.4	28.9	24.7	6.7	3.6	0.55	0.21	27	25	255	357	175	11		142	4.3	104	8.2	2.7	2.5	23					187				1.6												0
621	M	80	2019	22.25	S	6.73	414	13.2	39.1	14.4	5.5	2.7	1.8	1.02	26	29	179	107	318	62		143	3.5	107	8.7	1.9		26																					0
622	F	65	2019	22.23	S	8.84	266	8.3	23.2	9.2	4.6	2.6	2.73	1.18	242	137	761	3290	287	51		152	3.7	117	7.8	1.5	1.9	40							39.8	445													0
623	M	53	2019	22.23	S	8.75	334	10.5	30.1	16.6		2.5	0.42	0.16	53	83	414	295	235	124		137	3.8	104	7.8	2.7	1.9	14		5.9					52.7														0
624	M	82	2019	22.22	S	6.84	284	9	26.3	9.4	5.3	1.8	2.44	2.1	98	50	464	1028	410	124		139	3.7	107	7.6	5	1.9	43		5.9																			0
625	M	83	2019	22.2	S	13.19	295	8.6	27.2	13.3	5.3	2.9	0.49	0.23	50	24	306		171	80	28	138	4.9	105	7.6	2.2	2.4	28						0.94	37.5														0
626	M	42	2019	22.2	S	19.29	453	12.9	38.8	23	6.1	3.4	0.9	0.27	15	28	175		203	153	33	136	3.9	101	8.9	3.3		9		8.9	292	601																	0
627	M	39	2019	22.16	S	0.28	256	8.3	22.5	1.6	6.6	3.4	0.38	0.15	20	38	138		211	70		129	3.3	97	8.5	1.5		12		4.8																			0
628	F	55	2019	22.09	S	14.29	366	11	33.2	30			0.32	0.13	17	19	231	36	255	21		135	3.8	103				5		7.8																			0
629	F	77	2019	22.08	S	8.99	402	11.8	37.4	18.4	7.2	3	0.3	0.11	20	13	169	34	340	25		138	4.6	104	8.6	3.4	2.7	30		4.8			95																0
630	M	61	2019	22.05	S	19.79	452	13.6	38.3	44.7	6.4	2.7	0.36	0.2	18	36		82	361	102		134	4.3	100	8.2	2.5	2.1	15		1.8	102	97	188	1.04	26.3														0
631	M	75	2019	22.03	S	10.92	319	12	34.8	23.1	6.5	2.7	0.96	0.42	49	23	226		168	22		129	3.9	91				12																					0
632	M	59	2019	22.03	S	17.21	307	8.7	26.1	24	5.8	2	0.55	0.25	73	69	263	2181	408	90		127	5.1	94	7.9	3.1	2.2	25		3.5			97				25.2												0
633	F	68	2019	22.01	S	11.45	316	10.1	30.5	42.5	6.9	2.6	0.69	0.27	14	10	198	11	262	35		138	4.7	102	9	4	2.2	16			141																		0
634	M	72	2019	22.01	S	7.13	312	9.8	30.7	2.9	5.1	2	0.94	0.52	75	5	501	420	322	64		133	3.9	102	7.9	3.1	1.9	50		2.6			117		64.8	386													0
635	M	84	2019	21.99	D	7.48	471	15.3	47.2	28	6.6	2.2	11.26	8.87	119	57	232	28	3741	1866	51	133	5.4	95				43		8	378	455	161	1.12															0
636	M	75	2019	21.98	S	9.83	344	10.3	31.7	13.5	5.4	2.8	0.54	0.22	27	12	208	1202	128	14		138	4.2	106	8.2	2.5	2.2	20								397													0
637	M	70	2019	21.98	S	16.73	302	8.9	26.4	42.9	4.7	2.1	0.68	0.49	48	13	182		1046	257	91	121	4.8	89				77		16.7				1.01	36														0
638	M	60	2019	21.96	S	18.94	391	11.3	34	38.9	6	2.6	0.55	0.25	22	25	247	145	324	59	57	127	4.1	91	8.2	3	2.1	21		5.4	169	74	78	1.06	33.4														0
639	F	50	2019	21.93	S	9.27	316	9.7	28.5	23.3	5.1	2.8	0.66	0.24	17	12		404				137	3.9	105				10																					0
640	M	85	2019	21.93	S	8.52	376	11.3	34.5	23.8	6.7	3.5	0.52	0.2	20	20	210	166	192	14		135	5	100	9.2	5.4	2.3	41		4.4			106	1.08	35.1														0
641	F	79	2019	21.91	S	11.73	366	11.1	32.8	22.7	5.4	2.4	0.63	0.24	18	15	179	121	169			137	3.5	104				9									4.9												0
642	M	49	2019	21.91	S	30.88	422	12.6	35.9	34.6	6.8	2.5			35	31	259	667	650	197		127	5.2	90	9.1	1.9	1.7	23					364	1.27	36.9		2.2												0
643	M	76	2019	21.88	S	7.62	422	12.3	35.1	14.4			0.58	0.25	39	17	197	186	365	65		127	4	95				12					146																0
644	M	79	2019	21.88	S	13.21	314	10.4	29.1	16.5	4.7	2.6	1.25	0.5	20	15	170	295	177	44		137	4.5	99		3.3	1.9	13		2.9				0.98	33.3	373													0
645	F	75	2019	21.84	S	12.93	289	9.5	26.4	25.6	5.6	2.2	0.61	0.29	32	33	258	41	262	16	31	131	3.5	94	8.2	2.5	1.4	29		5.6			394	1.04	33.3														0
646	M	53	2019	21.84	S	14.17	444	8.6	31.3	75.4	9.4	2.6	0.42	0.23	7	9	149	46	564	95	32	133	6	99	9.7	4.8	1.9	23		5.6																			0
647	M	59	2019	21.83	S	6.85	328	10.3	29.5	15	5.1	2.2	1.19	0.89	13	8	169	33	599	176	13	137	3.4	99				30		3.6			194	1.07	40.9														0
648	M	69	2019	21.81	S	8.65	371	11.4	35.2	25.9			0.76	0.28	12	21	176	55				139	4.4	102				34		5.5	175						4.1												0
649	M	72	2019	21.76	S	1.64	353	10.2	30.1	10.8	4.9	2.5	0.46	0.21	5	8	90		121	34		131	3.9	99				34																					0
650	M	68	2019	21.73	S	10.74	373	11	34.4	28	6.7	2.8	0.31	0.12	20	16	152	48	212	31		139	4.3	105	8.6	3.4		18					146																0
651	M	77	2019	21.72	S	13.34	330	12.5	32.6	31.9	5.5	2.3	0.17	0.13	13	8	152	16		99	41	133	2.6	93	8.2	1.2	1.9	27			143	82	232	1.13	46.7		2.7												0
652	F	55	2019	21.71	S	12.25	422	12.4	36.8	22.8	6.8	3.4	2.01	0.71	13	12	144	26	147	14	33	139	3.8	103				6					123	1.07	30.8														0
653	F	72	2019	21.7	S	7.51	273	8.1	25.4	18.1	5.9	3.1	1.18	0.46	169	377	257	1753	342	80		141	4	107		2.4		13									4.7												0
654	F	66	2019	21.69	S	0.12	173	5.5	15.3	1.2	6.1	3.1	0.94	0.42	12	37	141	31	132	35		137	3.1	103	8.5	2.2	1.8	9		2.8						617													0
655	F	65	2019	21.68	S	7.69	425	12.9	38.3	16.9	6	3.1	3.79	1.16	18	16	230		156	19	15	140	3.4	102		2.5		11									1.8												0
656	F	90	2019	21.68	S	23.32	342	9.6	28.5	17.8	6.3	2.8	0.73	0.23	32	16	301	319	140	7	38	135	3.4	102	8.1	2.5	1.6	18		3.7		78	120	1.05	43.2		5.1												0
657	M	45	2019	21.68	S	10.96	310	9.8	28.8	36.8	6.4	2.2	0.77	0.44	67	63	177		725	390		134	3.7	101	8.2	2.8		21																					0
658	M	48	2019	21.65	S	12.49	450	14.9	44.4	23.8	6.2	3.2	0.88	0.4	36	56	327					135	4	101	8.7	1.8		12																					0
659	M	50	2019	21.63	S	18.53	332	10.2	30.2	18.9		4	0.54	0.24	14	15	156	500	114	14		137	3.8	105	8	3	2.1	6						0.98	38.8	616													0
660	M	70	2019	21.62	S	2.53	214	7	21.4	22.3	6.3	1.9	0.43	0.2	21	19	247	16	211	27		132	4.9	103	7.9	3.4	1.7	14		3			107																0
661	M	72	2019	21.62	S	11.26	359	10.4	30.9	35.1	6.8	2.9	0.87	0.36	18	11	173	18	236	18		135	4.4	100	8.8	4.1	2.1	14		6.9			112																0
662	M	77	2019	21.61	S	6.14	453	13.6	39.7	7.1	6.5	2.8	1.84	1.17	26	12	261		275	183	28	138	4.4	100				28																					0
663	M	83	2019	21.6	S	8.23	373	10.7	32.1	18.1	6.4	2.5	0.6	0.27	10	8	176		221	18		131	3.5	95	7.8	3.5	2.1	17						1.17	45.1	748	3.4												1
664	F	49	2019	21.59	S	9.6	363	9.9	29.3	63.8	5.7	2	0.27	0.12	53	78	172	47	309	75		138	3.7	101	8.4	3	2.2	8		4.8	153	82	128	1.14	39.8	888	7.2												0
665	M	73	2019	21.59	S	7.23	357	9.9	31.4	25.2	7.9	2.5	0.4	0.19	23	20	581	93	908	222		133	4.4	98	8.9	3.4	2.3	19		3.5			102	1.18	42.8														0
666	M	88	2019	21.56	S	9.22	286	9.2	27.6	16.2	6.1	3.2	0.87	0.32	18	7		72		13		139	3.3	98		3.8		32																					0
667	M	61	2019	21.56	S	16.81	315	9.6	29.2	25.2	5.9	2	1.08	0.61	25	55	203	156	540	167		133	4.6	98		4.3	2	16								314													0
668	F	91	2019	21.55	S	31.51	404	12.1	38.1	43.1					15	13		44	235	13		154	4	114	9.2	3.3	2.5	57					175																1
669	M	71	2019	21.55	S	15.38	304	10.3	30	16.6	5.6	2.9	0.48	0.27	20	13	254	28	141			131	4.7	99	8.7	3.6		39																					0
670	M	83	2019	21.54	S	9.3	315	9.7	29.1	20.8	6.6	3.2	0.52	0.21	87	43	263	2645	252	138		135	4.6	105	8.6	3.2	1.9	36						0.87	38.3														0
671	F	66	2019	21.51	S	12.83	423	10.8	34.7	69.5	5.2	2.6	1.04	0.31	23	11	331	55	229	22	22	136	3.9	95	8.3	3		8		2.4				1.2	36.5		9												0
672	M	93	2019	21.49	S	1.7	423	11.5	34.2	6.4	5.5	1.7	0.71	0.4	22	17	166		160	17		135	3.7	102	7.2	3.6	2.1	35		6.4		90	147			514													0
673	M	88	2019	21.48	S	13.14	382	12.4	37.1	18.4	6.9	2.8	1.2	0.65	207	142	752	80	220	63		140	4.9	106	8.6	4.2	1.6	34						1.36	38.5	934	7.1												0
674	M	74	2019	21.47	S	17.78	323	9.6	30.5	38.7	5.4	2.3	0.31	0.1	20	8	218	349	409	23		140	4.2	106		4.5	2	23						0.9	32.8	628													0
675	M	85	2019	21.47	S	10.87	404	12.4	34.9	22.1	6.3	2.4	1.34	0.59	13	5	161	160	195	24		134	3.4	97	8	2.4	1.4	11					132																1
676	M	72	2019	21.45	S	11.43	416	12.2	37.4	11.4		3.1	1.68	0.99	184	39	804	536	227	45		144	4.2	103		1.7		31		7			131	1.06	38.2														0
677	M	81	2019	21.44	S	9.45	375	12	35.3	25.6					30	17	247	419				138	4.3	102																									0
678	F	73	2019	21.41	S	18.44	383	12.5	37.1	3.1	5.2	2.3	1.15	0.51	11	9	167	63	247	40		133	4.6	103	8.2	1.9	2.2	77		6.7				4.05	52.8														0
679	F	73	2019	21.4	S	5.51	344	7.8	27.5	26.8	5.8	2.1	0.35	0.17	17	7	210	165	250	11	48	136	4.3	100	9.1	5	1.9	40		5.9	117	90	85	1.06	40.8		20.9												0
680	F	84	2019	21.38	S	8.13	287	8.3	26.5	15.3	6.5	3.2	0.52	0.21	21	9	213	236	203	9	71	142	3.7	106	9.1	2.4	2.5	25		4.6			129	0.96	35														0
681	F	74	2019	21.37	S	17.26	279	7.7	23.4	9.8	4.9	2	0.77	0.45	19	19	200	149		31	32	131	3.6	100	7.3	3.7	2	21					164	1.28	53.2	401													0
682	M	72	2019	21.37	S	11.74	327	10.2	30.2	10.3			0.41	0.21	30	17	298	590	113	45		137	4.1	104	7.6	2.7	2.2	17						1.1	47.4	551													0
683	M	72	2019	21.37	S	9.81	271	8.7	25.1	27.9	5.9	2.9	3.81	2.91	31	64	144		545	172	32	135	3.9	104				9						1.04	35.7														0
684	M	52	2019	21.37	S	7.99	327	10	28.7	11.5	5.8	2.5	1.22	0.77	59	60	619	861		237		135	4.2	99				71		5.9				1.13	42														0
685	M	72	2019	21.36	S	21.73	297	9.1	29	26.6	7	2.1	0.31	0.14	13	14	442	56	189	56		135	5.2	98	8.1	4.7		21		5.7			166				5.8												0
686	M	67	2019	21.35	S	11.98	318	10.2	31.7	23.8	5.6	1.6	0.39	0.18	199	50	433	1202	423	33		137	4.3	103	8	3.2		22					79																0
687	M	74	2019	21.35	S	11.8	293	9.3	29.2	21.4	6.5	2.3	0.93	0.46	41	30	526	95	363	53		142	4.3	112				21						1.06	38.8														1
688	F	70	2019	21.34	S	11.94	377	10.8	33.2	21.6	5.6	2.7	0.62	0.2	21	15	167	302	157	22		139	3.4	107	8.1	2		13									2.9												0
689	M	57	2019	21.33	S	9.4	402	13.1	37.8	11.2	6.4	3.3	0.26	0.16	48	22	501	85	429	157		143	3.6	112	8	3.1	1.9	25		5		93	127			603	5.3												0
690	M	75	2019	21.32	S	10.58	364	11.7	35.7	13.1	5.2	2.7	0.99	0.47	16	10	222	197	143	16	43	140	5.1	108		4.9	2.3	16								257													0
691	M	80	2019	21.27	S	10.07	334	10.9	31.3	16.2	5.3	2.6	0.36	0.15	10	5	158		150	12		135	4	101				16																					0
692	M	75	2019	21.26	S	10.08	445	14	40.1	17.8			0.54	0.24	21	14	162		196	33		138	3.9	107				16																					0
693	F	79	2019	21.21	S	14.12	434	12.8	38.4	13.8	6.6	2.9	1.23	0.62	39	49	320	68	611	255		140	3.6	104	8.2	2.4	2.3	40		10.1			137	0.95	29.5	546	37.7												0
694	M	82	2019	21.2	S	16.82	435	13.2	37.8	30.6	5.7	2.4	1.02	0.43	83	56	252		214	39		132	4.6	99				26																					0
695	F	49	2019	21.18	S	17.51	284	5.6	17.9	49.8	5.5	2.4	0.22	0.11	16	23	257	59	450	47		141	2.9	104	7.5	3.2		3		1.7				1.1	41.6														0
696	F	74	2019	21.17	S	28.15	406	12.4	37.5	10	5.9	2.6	1.17	0.54	90	44	380	3024	419	132		144	3.4	110	8.4	2.8	1.8	21		5							15.9												0
697	M	62	2019	21.15	S	11.59	289	10.6	29.9	34.3	5.4	2	1.1	0.76	74	147	275	25	1117	385		137	4.5	102	8.5	3.6		28		2.8																			0
698	M	73	2019	21.15	S	8	358	10.2	31.4	15.9	6.8	2.8	0.48	0.2	25	9	195	466	275	52		135	4.7	102	8	2.8		28						1.14	47.6														0
699	M	70	2019	21.14	S	9.2	323	10.4	29.9	8	5.2	2.9	0.45	0.2	27	15	169	1142	121	24		135	4.1	102		2.5	1.7	11		2.9				1.17	37.1	259													0
700	F	19	2019	21.13	S	7.56	340	7.7	25.7	43	5.4	2.3	0.33	0.16	39	46	164		130	35		135	3.8	99				4																					0
701	F	66	2019	21.09	S	9.29	378	11.8	36.5	6.9	5.9	2.7	0.77	0.22	13	8	257	24	145			138	4.4	105				10		4.5				0.97	32.1														0
702	M	88	2019	21.08	D	5.97	290	9	27.4	5.7	4.3	1.3	1.74	1.21	50	23	395	109	211	11		152	3.9	121	7.1	4.1	1.9	87		13.8							21.3												0
703	F	67	2019	21.07	S	12.96	341	11.4	35	16.9	8	3.4	0.36	0.15	39	27	173	42	359	67		136	4.3	97	9	2.1	2	16		4.9																			0
704	M	83	2019	21.06	S	6.9	350	11.4	34.1	6.7	7	3.2	8.19	6.36	143	175	221		515	234	23	138	4.3	98	8.2	2		44						1.12	31.3														0
705	F	55	2019	21.03	S	12.78	392	12.2	35.4	21.8	6.4	3.3	0.46	0.16	17	15	195	587	183	14		143	4	106	8.4	3.3	3	18						1.08	38.2	735	2.1												0
706	F	79	2019	21.03	S	11.86	330	8.8	27.6	14.5	5.6	3.2	0.55	0.23	106	37	742	759	243	39		144	4.6	110	9.1	6.5	2.5	25			154			1.04	36.3	417	620												0
707	F	100	2019	21.03	S	17.64	326	9.7	29.2	15.5	5	2.3	0.5	0.27	78	34	414	330	212	40		135	4	105	7.8	4.2	1.7	14			180		69	1.32	37.3		6.4												1
708	M	30	2019	21.02	S	10.67	328	7.4	25.3	72.2	6	2.2	0.41	0.18	11	39	90	6	309	114		138	3.7	103	8.4	4	2.2	5		3.2			98	1.19	49.7														0
709	M	74	2019	21.02	S	4.3	400	8.7	27.8	39.8	7.9	2.3	0.25	0.11	19	18	109		383	103		135	4.4	104				30		8.2																			0
710	M	61	2019	21.01	S	7.49	305	11	34.9	24.2	6.1	3.3	1.65	0.58	33	36	243		206	69	45	139	4.1	104				7					135																0
711	F	86	2019	21	S	13.03	402	12.4	37.6	23.7	7.4	3.9	1.2	0.35	22	16	211	254	236	21		137	3.7	99	9	3	2.2	21		4.2	185		184	1.04	31.8														0
712	F	85	2019	20.99	S	8.53	380	12.7	38.8	16.9	9.9	2.8	0.9	0.36	18	10	211	74	206	13		131	4	95	8.3	3.2	1.8	19			164	94	192				3.3												0
713	F	56	2019	20.99	S	11.13	360	8.7	28.6	49	6.2	2.8	0.28	0.08	10	4	661	69	212	22		133	4.5	98	8.5	3	1.9	7		3.1						528													0
714	M	83	2019	20.98	D	14.54	313	9	27.6	6.7	4.9	2.5	1.73	1.03	397	282	1663	1118	188	77		149	3.5	117	7.7	2.3	2.1	27		2			162	1.22	59.1														0
715	F	78	2019	20.93	S	6.35	342	10.9	31.6	15.2	5.6	2.8	0.37	0.12	24	19	188	58	269	114		136	4	100	7.9	2.7	2.1	12		2.7							4.2												0
716	M	62	2019	20.93	S	17.89	444	13.8	40.9	14.4	5.7	2.9	1.02	0.46	33	16	314	1215	175	26		139	4.6	108				10																					0
717	M	50	2019	20.91	S	17.88	367	10.8	34.2	34.1	6	2.1	1.37	1.11	143	73	677	351	252	58		144	5	107	7.3	3.7	3.8	56					158	1.07	46.8	629	15.9												0
718	M	73	2019	20.9	S	8.98	371	11.8	34.6	22	5.9	3.2	0.59	0.22	21	21	214	169	142	65		129	4.6	103	8.1	2.9	2.3	20		4.5		128	110		27.9	928	1.9												0
719	F	82	2019	20.89	S	31.38	362	11	34.5	16.1	6.1	2.5	0.61	0.23	16	9	255		230	25		132	4.3	102				17																					0
720	M	90	2019	20.87	S	7.2	335	10.5	33.4	23.7	6	2.5	0.91	0.41	29	52	176	48	452			143	4.9	104				27																					0
721	F	74	2019	20.85	S	6.86	361	10.6	32.4	21.1	6.7	3.2	0.46	0.16	32	21	276					141	4.2	103	8.7	2.2		12																					0
722	M	72	2019	20.83	S	6.08	323	9.6	27.4	10.2	5.3	2.9	2.13	1.3	55	18	365	1809	164	25		144	4.1	106	8.3	5.8	1.8	31		6.9				1.08	38	297													0
723	M	74	2019	20.83	S	9.89	359	9.7	31	27.8	4.7	2.1	0.49	0.22	12	6	175		171			141	4.4	108				27																					0
724	F	84	2019	20.81	S							2.5					543					141	3.6			3.5																							0
725	M	49	2019	20.81	S	35.59	365	11.2	32.1	71.4	5.2	1.5	0.45	0.19	15	8	289	26	368	20		134	5.8	96	7.8	4.2	1.9	18		4.6	112		233	1.02	38.4	989	2.2												0
726	F	92	2019	20.8	S	6.59	353	11.9	34.2	18.6	5	2.3	1.5	0.67	89	70	252	15	259	21		138	3	103				20																					0
727	M	69	2019	20.79	S	0.71	344	10.1	30.6	7.9		3.9	2.55	0.87	10	11	122		172	25		134	3.7	100		2.2		10									1.3												0
728	M	74	2019	20.78	D	15.94	430	12.4	38	7.7		2.6	0.89	0.46	56	15	531		358	25		141	5	108		3.5	2.1	46																					0
729	F	64	2019	20.76	S	20.6	375	10.2	33.2	27.6	6.7	2.2	0.5	0.2	6890	4260	13550	1	261	20	241	137	6.2	100	8.3	11.8	3	32		9.2			81	1.13	56.2		107.2												0
730	M	71	2019	20.76	S	15.8	443	11.9	37.6	16.7	5.7	3	0.51	0.23	36	31	220	1175	202			136	4.7	102	7.6	1.8	1.9	17		6.1																			0
731	M	75	2019	20.73	S	7.73	461	15.3	44.2	19.5	4.8	1.7	2.19	1.33	121	50	763	46	293	85		136	4.2	99				20																					0
732	M	86	2019	20.73	S	10.67	488	15.2	45.2	18.5	8.3	4.1	2.89	1.07	85	72	197	586	512	318		130	4.3	93	8.7	3.7	2.4	47		10.3	160	164	123																0
733	M	82	2019	20.73	S	6.23	309	9.8	29.8	19.4	5.1	2.7	1.02	0.42	27	11	191	245			44	139	3.3	98																									0
734	M	77	2019	20.71	S	18.13	302	7.2	24	19							1987					129	5.1	95	7.1	3.7	2.1	48		8.1			174																0
735	F	84	2019	20.7	S	9.23	227	6.9	21.9	17.5			0.56	0.23	29	4	182	354	141	9		144	4.1	111				34									8.4												0
736	F	67	2019	20.7	S	9.04	287	8.1	25.1	23.5	4.9	2.1	0.53	0.2	11	20	134	30	176	22		135	3.9	103		2.5	1.8	16		2.5				1.04	38.6														0
737	M	99	2019	20.7	D	5.29	372	12.3	35.6	12.6	5.5	2.8	1.02	0.43	22	15		71		18		128	4.6	89				15		4.5				1.03	37.9														0
738	M	83	2019	20.7	S	13.42	393	11.2	33.8	11.4	6	2.9	0.6	0.22	60	29	306	794	141	25		139	4	105		3.2	2.4	43																					0
739	M	82	2019	20.7	S	6.39	373	12	35.9	14.2	6	2.9	0.92	0.43	19	18	170		171	22		148	3.6	109	8.8	2.2	2.1	27		2.5			157																0
740	M	59	2019	20.68	S	17.33	358	12.8	36.9	21.7	5.3	2.6	0.8	0.42	81	31	271		199	313		139	3.4	101				8			139						1.6												0
741	M	66	2019	20.66	S												215					135	3.8			3.9	2.4	33								686													0
742	F	70	2019	20.65	S	18.82	260	8.3	24.8	22.6	5.4	2.2	0.63	0.28	12	11	213		218	19	14	132	3.6	100				7																					0
743	M	72	2019	20.65	S	18.08	327	9.5	27.8	27.1	5.4	1.9	0.37	0.19	69	39	582	22	1341	118		134	4	98	8.2	2.5		13		4.2							9												0
744	F	45	2019	20.62	S	5.59	272	8.2	23.4	5.8	4.5	2.1	0.47	0.25	36	27	397	364	327	171		139	4	110	7.3	2.5	2	14		2.3				0.98	70.4	253	289.7	67											0
745	F	56	2019	20.6	S	33.07	421	13	38.2	25.6	5.5	2.6	0.34	0.17	27	48	349	116	205	76		120	5.6	90	7.8	1.6		18																					0
746	M	64	2019	20.59	S	6.98	438	12.6	38.9	27.9			0.73	0.31	16	27	162	117	307	119		139	4.3	105				11		4																			0
747	F	92	2019	20.58	S	10.15	389	12.3	36.3	25.6	6.2	3.2	0.96	0.28	18	14	203	61	169	14		141	4.3	109				22		4.3																			0
748	M	88	2019	20.57	S	17.43	356	11	32.9	8.3	5.5	2.4	0.37	0.17	56	18	527	1378	201	12		139	5.8	105		5.4	2	60						1.1	39.7	479													0
749	M	44	2019	20.55	D	12.26	278	8.9	25.9	1.9			10.57	8.1	4263	899	4080	34710			94	137	3.6	103	7	5.3	1.8	17						1.69	81														0
750	M	79	2019	20.55	S	59.88	270	8.4	24.4	22.4			0.32	0.21	60	45	250	13	837	13		135	4.4	103	6.8	5.7	3.1	90						1.12	46.7	439													0
751	F	84	2019	20.54	S	7.47	298	8.2	26.2	29.3			0.28	0.11	19	7	216	239	252	14		142	4.1	109	7.8	3.9		17		3.4																			1
752	M	77	2019	20.54	S	7.23	316	8.2	25.1	17.8	5.4	2.5	0.74	0.36	21	17	218		302	117	233	138	3.6	104				22																					0
753	F	65	2019	20.53	S	14.59	293	8.7	26.6	10.2	4.5	2.2	0.45	0.16	137	38	501	4628	160	13		143	3.8	111		3.8	2.2	21						0.89	32.6	489													0
754	M	61	2019	20.53	S	11.96	352	10.5	31.9	32.1	6.2	3			14	5	208	324				138	4.5	103		3.4		11			175						2.8												0
755	M	82	2019	20.52	S	9.51	397	11.7	36.9	11.3	5.7	1.7	0.33	0.19	38	38		296		16		145	3	108	7.4	2.4	2.3	42					302																0
756	M	66	2019	20.52	S	13.32	351	11.8	34.1	17.3	6	3.2	1.45	0.63	26	15	243	680	142	18	63	135	4.1	104	8.2	2.2		14		3.7				1.13	30	670													0
757	F	75	2019	20.51	S	10.82	319	9.1	28.7	31.3	5.4	1.6	0.39	0.16	14	4	168		235	17	21	133	4.5	100																									0
758	M	72	2019	20.49	S	17.47	410	11.3	35.2	47.8	6.6	2.7	0.43	0.2	13	17	203	41	382	71		140	4.2	102	8.4	3.8	2.7	16																					0
759	M	71	2019	20.48	S	9.92	428	12.5	36.8	34.1	6	2.2	0.57	0.25	24	30	138	7	674	176	51	140	4.6	103	8.3	3.5	2.1	9		3.5	152	137	104			1093	1.2												0
760	M	76	2019	20.48	S	20.08	354	11.2	32.5	37.6	5.1	2.3	1.78	1.24	27	26	192		276	57	76	129	4.2	96				31																					0
761	F	75	2019	20.46	S	8.36	238	8	26.1	9.9	6.2	3.1	0.75	0.31	19	18	148	38	376	63	73	143	4.1	101	8.6	6.6	2.1	42		4.6						528	2.4												0
762	F	77	2019	20.46	S	50.58	422	12	36.3	5.5	4.3	2.4	0.3	0.14	143	34	1371	124	258	35		130	4.1	100	7.1	3.6	1.8	40						1.18	37.2	223	178.1												0
763	M	81	2019	20.46	S	16.16	352	10.5	32.2	44	6.4	2.2	0.66	0.29	15	8	190	186	378	73		136	3.1	99	8.2	3.3	1.7	11		5			106																0
764	F	67	2019	20.43	S	25.58	355	10.7	35.5	22.3	6.9	2.7	0.34	0.19	26	13	241	471	292	47		145	5.8	112	8.6	4	2.9	93		7.8																			0
765	F	78	2019	20.43	S	10.34	334	7.6	26.1	72.9	6.2	2	0.28	0.11	14	6	148	13	334	29	24	140	4.3	100	8.6	3.7		11		2.5	209	125	153	1.11	35.3		18.5												0
766	M	77	2019	20.43	S	6.65	339	10.5	32.1	31.6			0.45	0.18	10	18	130		247	36		131	4.6	92				11																					0
767	M	68	2019	20.43	S	24.38	336	11	32	2.9	4.7	2.3	1.81	1.38	361	82	494		192	227		143	3.8	112	6.7	2.6	2.2	19		6.3				1.21	55.8	293													0
768	M	69	2019	20.42	S	14.8	456	13.6	43.1	37.8	5.4	2.1	0.34	0.18	16	22	156		224	68		133	4.9	104				13		6.3																			0
769	M	79	2019	20.42	S	16.74	405	11.6	33.9	14	5.9	3.2	1.12	0.39	386	231	1582	1769	248	38		142	4.5	113	7.9	2.8	2.4	30			161	122	176	1.13	45.3	355													0
770	F	57	2019	20.39	S	15.25	243	7.4	23.5	28.2	7.6	1.6	15.67	12.4	25	21	367		1517	273	20	134	4	98	8.7	3.8		8						1.14	37.2														0
771	M	89	2019	20.39	S	11.42	245	7.7	25	13.6	5.8	2.2			15	8	274	125	162			139	4.1	104	8	3.1	2.1	20						1.27	38.7	685													0
772	M	78	2019	20.39	S	7.47	323	10.1	29.9	26	6.7	3.1	0.64	0.26	26	26	249		385	151		138	4.7	103		3.9	2.3	31						2.59	65.2	947													0
773	M	72	2019	20.38	S	6.21	277	7	22.2	15.3	4.7	2.2	0.39	0.18	46	21	171	430	228	68		137	4.2	104				29									7.4												0
774	M	46	2019	20.36	S	10.21	432	12.3	37.8	57.5	6.6	2.2	0.43	0.21	80	180	189	26	854			138	4.5	101	8.4	3.6		16																					0
775	M	85	2019	20.35	S	11.91	262	8.5	24.4	15	5.4	2.7	1.91	0.84	22	13	177	82	170	21		138	4.9	102	8.4	5.6		68		6.6																			0
776	M	79	2019	20.34	S	22.87	278	9.2	28.7	27.4	7.1	3.2	0.42	0.2	8	6	139		382	36		135	4.7	97	8.8	3.9	2.3	46					121	1.17	45.2	642													0
777	M	66	2019	20.34	S	0.04	235	7.7	22.1	1.8	4.2	2.2	0.39	0.2	9	11	191	57	179	53		133	3.8	108	7.2	4.3	2.1	53		5.6			91																0
778	M	81	2019	20.34	S	9.52	295	11.3	32.7	12.4	6.1	3.1	0.9	0.36	35	12		554	208	41		140	3.4	102	8.5	2.5	2.2	12																					0
779	M	68	2019	20.33	S	9.82	473	14.3	41.8	20.5	5.7	3.1	0.84	0.33	18	14	188	95	214	46		138	4.1	105	8.8	2.1		10		2.5																			0
780	M	51	2019	20.32	S	10.51	353	12.1	35.2	16.7	5.9	2.7	0.92	0.39	35	46	406		237	268		138	3.8	100	8	2.5		7		7.9																			0
781	F	88	2019	20.3	D	2.94	312	9.8	28.8	4.8	4.4	1.6	1.96	1.4	39	14	168	450	114	6		137	3.1	105		2.7	2.1	30		3.6			62			362													0
782	M	68	2019	20.3	S	11.76	454	13.7	38.6	21.9	5.6	2.9	0.89	0.31	18	16	303	69	166	40		136	3.8	99				21																					0
783	M	74	2019	20.3	S	12.17	424	12.1	36.6	17.7	5.6	2.9	0.84	0.27	61	47	527	573	283	110		142	4.3	106				24		8.4					43.6														0
784	M	79	2019	20.29	S	13.06	337	12.1	35.5	5.1	5.2	2.2	2.68	2.16	151	165	2352	76	1558	640		138	5.1	104	7.5	2.9		58		8.4			147	1.03	23.7		26.5												0
785	F	66	2019	20.28	S	20.25	323	10	28.9	21.6	6.3	2.9	1.28	0.58	107	161	569		1972			139	3.8	101	8.7	3		12						1.04	32.4														0
786	F	43	2019	20.27	S	17.01	213	5.8	18.6	57.2	6	1.1	0.48	0.35	48	21			739	88		134	5	104	7.3	6	2.8	56		9.8																			0
787	M	72	2019	20.26	S	30.97	309	10.1	28.7	12.3	4.9	1.7	7.83	6.67	276	112	272		785	413		129	5.1	97				38						1.28	40.9														0
788	M	80	2019	20.26	S	8.96	304	8.9	28.5	23.5			0.56	0.2	21	19	277		289	11		141	4	104				29		4.2			144																0
789	F	20	2019	20.24	S	18.82	437	13.4	37.6	23.2	6.9	3.6	0.46	0.17	8	6	183		193	15	47	135	4.2	101				11						1.13	32.7														0
790	M	85	2019	20.24	S	8.94	318	10.2	30.3	23.3			0.53	0.2	47	10	126		211			132	4.9	102				12																					0
791	M	66	2019	20.24	S	11.23	458	13.9	43.7	16.4	7.5	3.5	0.44	0.19	12	8	198		288	20		131	5.6	95	9.2	5.9		51																					0
792	M	57	2019	20.24	S	14.24	295	9.7	30.1	10.7	6.4	2.7	0.24	0.1	23	17	265	103	1125	146		131	3.4	96	7.7	5.9	2.1	89		6.8			106																0
793	M	73	2019	20.24	S	5.37	327	10.3	31.2	10.2			1.48	1.02	15	8	112		435	109	48	134	3.3	104	8.1	2.6		15		4.3				1.06	38.8														0
794	M	49	2019	20.23	S												203					131	3.9			3.2	1.9	10																					0
795	F	85	2019	20.19	D	3.51	229	7.5	23.8	6.6	3.2	0.9	0.89	0.51	74	215	496	510	403	9		160	4.8	124	7.4	5.3	2.7	71		6.6																			0
796	F	78	2019	20.19	S	15.32	411	11.4	35.2	16.8	7	2.6	0.92	0.49	20	8	241	57	449	63	39	138	3.7	102	8.2	3.5		26		6.8	134	74	87																0
797	F	85	2019	20.19	S	16	277	8.4	29.1	35.8	5.3	2.4	0.17	0.09	28	2	231	417	340	21		135	3.9	100	7.7	3.2	2.1	49		6.5						603													0
798	M	73	2019	20.19	D	8.14	449	13.1	39	14.3	5.2	2.3	1.78	1	50	30	1007	545	373	43		135	4.4	99				23		3.4			144																0
799	M	81	2019	20.19	S	10.62	406	11.2	34	21.7	5.4	2.2	0.59	0.22	73	46	608	1055	182	52		138	3.7	100	7.6	2	1.9	30		4.6					43.4														0
800	M	59	2019	20.18	S	12.06	544	15.3	47.8	22.2	6.8	3.8	2.69	0.71	26	25	233		227	28	201	138	4.1	102		4	1.8	8																					0
801	M	67	2019	20.17	D	16.51	424	13.1	35.9	23.7	7	2.9	0.68	0.26	70	66	1199	52	511	126		128	4.9	89	10.5	2.9	1.7	42						1.19	28.7		3.8												0
802	M	63	2019	20.16	S	15.41	294	9.1	28.9	29	6.8	3.4	1.2	0.52	76	103	536	29	724			141	4.8	106				22						2.21															0
803	M	48	2019	20.14	S	10.49	254	7.6	24.3	29.8	6.9	2.4	0.49	0.22	13	15	237		1295			134	4.6	102	8.9	1.3		21																					0
804	M	78	2019	20.13	S	16.44	314	9.6	29.4	26.5	5.3	2.5	1.09	0.47	27	12	487	87	446	123		140	4.2	108		2.9	2.3	16						1.91	52.3	603													0
805	M	78	2019	20.12	S	17.05	402	12.2	37.4	18.5			0.47	0.21	29	26	244		838	204		142	3.8	96				18		3.2																			0
806	M	67	2019	20.12	S	9.64	258	8.1	24	14.7	6.2	1.9	0.21	0.14	42	27	146		353	36		135	3.3	107				27																					0
807	M	67	2019	20.11	S	14.91	318	10.4	31.8	17.9	5	2.4	0.7	0.23	12	6	161		158	10		143	3.9	106		4.6		19																					0
808	M	57	2019	20.08	S	19.86	431	12.6	36.9	28.5	7.1	3	1.24	0.56	14	21	208	54	511	77	63	127	4.6	92		4.6	3	16						1.03	34.3	642													0
809	M	55	2019	20.05	S	17.51	303	11.7	34	33.6	6.4	2.8	0.71	0.3	13	10	195	140	262	84		135	4.4	103		3		17		5.4																			0
810	M	69	2019	20.05	S	9.1	314	9.6	29.7	17	6	2.7	0.33	0.21	11	2	100	74	271	12		135	3.9	103		6	1.9	34						1.26	50	548													0
811	M	62	2019	20.05	S	16.64	260	7.9	26.1	40.5	7.1	2	0.46	0.3	150	174	284	25	621	188		138	4.8	105	8.2	3.8		42					141	1.05	36.7														0
812	M	47	2019	20.04	S	0.02	247	7.8	23	0.8	4.6	2.5	3.12	2.36	8	5	193	102	169	147		140	4.2	106	8.3	3	1.6	13		2.2			129	1.1	43.7	683													0
813	F	72	2019	20.03	S	15.78	340	9.5	27.9	55.1	7.5	2.6	1.79	1.42	160	174	323	34	4532	1780		136	3.4	94	10.1	4.1	1.9	19		3.7	119	63	123				2.1												0
814	M	77	2019	20.03	S	11.64	344	8.7	26.5	25.4	6.9	3.2	0.6	0.23	19	11	301	192	197	20		136	4.4	98	7.8	5.2	2.2	62		11.9	198	105	208																0
815	M	51	2019	20.01	S	11.63	496	14.2	41.6	29.8	6.3	3.2			16	11	163	135	188	26		139	4.6	106				14																					0
816	F	74	2019	20	S	22.25	353	10.5	32.2	45.2	6.4	2.2	0.16	0.07	16	8	201	118	220	23		143	3.7	106		1.5		13						0.97	34.8														0
817	F	57	2019	20	S	9.51	419	12.7	37.9	9.8	5.7	3.1	0.88	0.23	20	15	174	48	182	28		138	3.7	100	8.4	3.5	1.8	11		5.3			95				2												0
818	M	71	2019	20	S	7	360	11.7	33.9	22.4	5.3	2.3	0.36	0.14	29	22	431	207	214	38		129	5	99	7.5	4.1	2.5	27		4.1	203		275		49.6														0
[truncated: 21 more columns]
